# Supplementary material for: Clinical validation of a population-based input function for 20-min dynamic whole-body 18F-FDG multiparametric PET imaging
Source: EJNMMI Phys. 2022 Sep 8;9:60. doi: 10.1186/s40658-022-00490-y (PMC9458803; doi:10.1186/s40658-022-00490-y)
Supplement: Supplementary file 2 — Additional file 2: The 120-min data PBIF based on Eq.2 + Eq.4. The PBIF was calculated using the parameters in Table 2 (last column) and convoluted with the shape of the MedRad Intego injection. The AUC 0-60 is 100, and this PBIF needs to be scaled to late arterial blood data (blood samples or IDIF) before it is used for parametric imaging. This is the PBIF that we use for our 20-min multiparametric PET protocol. [file 40658_2022_490_MOESM2_ESM.csv]

Comment
DATA
Input function name	Activity time (s)	Activity (Bq/ml)	Sample Start (s)	Sample End (s)
PBIF_Aarhus_120min	0	0	0	0
PBIF_Aarhus_120min	1	0	1	1
PBIF_Aarhus_120min	2	0	2	2
PBIF_Aarhus_120min	3	0	3	3
PBIF_Aarhus_120min	4	0	4	4
PBIF_Aarhus_120min	5	0	5	5
PBIF_Aarhus_120min	6	0	6	6
PBIF_Aarhus_120min	7	0	7	7
PBIF_Aarhus_120min	8	0	8	8
PBIF_Aarhus_120min	9	0	9	9
PBIF_Aarhus_120min	10	0	10	10
PBIF_Aarhus_120min	11	0	11	11
PBIF_Aarhus_120min	12	0	12	12
PBIF_Aarhus_120min	13	0	13	13
PBIF_Aarhus_120min	14	0	14	14
PBIF_Aarhus_120min	15	0	15	15
PBIF_Aarhus_120min	16	0	16	16
PBIF_Aarhus_120min	17	0	17	17
PBIF_Aarhus_120min	18	0	18	18
PBIF_Aarhus_120min	19	0.0446325	19	19
PBIF_Aarhus_120min	20	0.209178	20	20
PBIF_Aarhus_120min	21	0.943079	21	21
PBIF_Aarhus_120min	22	2.59806	22	22
PBIF_Aarhus_120min	23	4.87452	23	23
PBIF_Aarhus_120min	24	7.23734	24	24
PBIF_Aarhus_120min	25	9.42948	25	25
PBIF_Aarhus_120min	26	11.8173	26	26
PBIF_Aarhus_120min	27	14.5597	27	27
PBIF_Aarhus_120min	28	17.3496	28	28
PBIF_Aarhus_120min	29	19.7276	29	29
PBIF_Aarhus_120min	30	21.2079	30	30
PBIF_Aarhus_120min	31	21.9423	31	31
PBIF_Aarhus_120min	32	22.018	32	32
PBIF_Aarhus_120min	33	21.6425	33	33
PBIF_Aarhus_120min	34	20.9034	34	34
PBIF_Aarhus_120min	35	19.9702	35	35
PBIF_Aarhus_120min	36	18.8551	36	36
PBIF_Aarhus_120min	37	17.6593	37	37
PBIF_Aarhus_120min	38	16.448	38	38
PBIF_Aarhus_120min	39	15.3078	39	39
PBIF_Aarhus_120min	40	14.2344	40	40
PBIF_Aarhus_120min	41	13.2076	41	41
PBIF_Aarhus_120min	42	12.2604	42	42
PBIF_Aarhus_120min	43	11.3797	43	43
PBIF_Aarhus_120min	44	10.5561	44	44
PBIF_Aarhus_120min	45	9.82864	45	45
PBIF_Aarhus_120min	46	9.18879	46	46
PBIF_Aarhus_120min	47	8.6252	47	47
PBIF_Aarhus_120min	48	8.131	48	48
PBIF_Aarhus_120min	49	7.70822	49	49
PBIF_Aarhus_120min	50	7.3356	50	50
PBIF_Aarhus_120min	51	7.00192	51	51
PBIF_Aarhus_120min	52	6.69679	52	52
PBIF_Aarhus_120min	53	6.42276	53	53
PBIF_Aarhus_120min	54	6.17961	54	54
PBIF_Aarhus_120min	55	5.9653	55	55
PBIF_Aarhus_120min	56	5.77703	56	56
PBIF_Aarhus_120min	57	5.6118	57	57
PBIF_Aarhus_120min	58	5.46673	58	58
PBIF_Aarhus_120min	59	5.33916	59	59
PBIF_Aarhus_120min	60	5.22673	60	60
PBIF_Aarhus_120min	61	5.12733	61	61
PBIF_Aarhus_120min	62	5.03918	62	62
PBIF_Aarhus_120min	63	4.96069	63	63
PBIF_Aarhus_120min	64	4.89055	64	64
PBIF_Aarhus_120min	65	4.82759	65	65
PBIF_Aarhus_120min	66	4.77086	66	66
PBIF_Aarhus_120min	67	4.7195	67	67
PBIF_Aarhus_120min	68	4.67281	68	68
PBIF_Aarhus_120min	69	4.63018	69	69
PBIF_Aarhus_120min	70	4.59108	70	70
PBIF_Aarhus_120min	71	4.55508	71	71
PBIF_Aarhus_120min	72	4.52177	72	72
PBIF_Aarhus_120min	73	4.49085	73	73
PBIF_Aarhus_120min	74	4.46202	74	74
PBIF_Aarhus_120min	75	4.43503	75	75
PBIF_Aarhus_120min	76	4.40967	76	76
PBIF_Aarhus_120min	77	4.38577	77	77
PBIF_Aarhus_120min	78	4.36316	78	78
PBIF_Aarhus_120min	79	4.3417	79	79
PBIF_Aarhus_120min	80	4.32127	80	80
PBIF_Aarhus_120min	81	4.30176	81	81
PBIF_Aarhus_120min	82	4.28308	82	82
PBIF_Aarhus_120min	83	4.26516	83	83
PBIF_Aarhus_120min	84	4.24791	84	84
PBIF_Aarhus_120min	85	4.23127	85	85
PBIF_Aarhus_120min	86	4.21519	86	86
PBIF_Aarhus_120min	87	4.19962	87	87
PBIF_Aarhus_120min	88	4.18452	88	88
PBIF_Aarhus_120min	89	4.16984	89	89
PBIF_Aarhus_120min	90	4.15555	90	90
PBIF_Aarhus_120min	91	4.14162	91	91
PBIF_Aarhus_120min	92	4.12803	92	92
PBIF_Aarhus_120min	93	4.11474	93	93
PBIF_Aarhus_120min	94	4.10174	94	94
PBIF_Aarhus_120min	95	4.089	95	95
PBIF_Aarhus_120min	96	4.07652	96	96
PBIF_Aarhus_120min	97	4.06426	97	97
PBIF_Aarhus_120min	98	4.05223	98	98
PBIF_Aarhus_120min	99	4.04039	99	99
PBIF_Aarhus_120min	100	4.02875	100	100
PBIF_Aarhus_120min	101	4.01729	101	101
PBIF_Aarhus_120min	102	4.006	102	102
PBIF_Aarhus_120min	103	3.99487	103	103
PBIF_Aarhus_120min	104	3.9839	104	104
PBIF_Aarhus_120min	105	3.97308	105	105
PBIF_Aarhus_120min	106	3.96239	106	106
PBIF_Aarhus_120min	107	3.95184	107	107
PBIF_Aarhus_120min	108	3.94141	108	108
PBIF_Aarhus_120min	109	3.93111	109	109
PBIF_Aarhus_120min	110	3.92093	110	110
PBIF_Aarhus_120min	111	3.91086	111	111
PBIF_Aarhus_120min	112	3.90089	112	112
PBIF_Aarhus_120min	113	3.89103	113	113
PBIF_Aarhus_120min	114	3.88128	114	114
PBIF_Aarhus_120min	115	3.87162	115	115
PBIF_Aarhus_120min	116	3.86205	116	116
PBIF_Aarhus_120min	117	3.85258	117	117
PBIF_Aarhus_120min	118	3.84319	118	118
PBIF_Aarhus_120min	119	3.83389	119	119
PBIF_Aarhus_120min	120	3.82468	120	120
PBIF_Aarhus_120min	121	3.81554	121	121
PBIF_Aarhus_120min	122	3.80649	122	122
PBIF_Aarhus_120min	123	3.79751	123	123
PBIF_Aarhus_120min	124	3.78861	124	124
PBIF_Aarhus_120min	125	3.77978	125	125
PBIF_Aarhus_120min	126	3.77103	126	126
PBIF_Aarhus_120min	127	3.76234	127	127
PBIF_Aarhus_120min	128	3.75372	128	128
PBIF_Aarhus_120min	129	3.74517	129	129
PBIF_Aarhus_120min	130	3.73669	130	130
PBIF_Aarhus_120min	131	3.72827	131	131
PBIF_Aarhus_120min	132	3.71991	132	132
PBIF_Aarhus_120min	133	3.71161	133	133
PBIF_Aarhus_120min	134	3.70338	134	134
PBIF_Aarhus_120min	135	3.6952	135	135
PBIF_Aarhus_120min	136	3.68709	136	136
PBIF_Aarhus_120min	137	3.67903	137	137
PBIF_Aarhus_120min	138	3.67102	138	138
PBIF_Aarhus_120min	139	3.66307	139	139
PBIF_Aarhus_120min	140	3.65518	140	140
PBIF_Aarhus_120min	141	3.64734	141	141
PBIF_Aarhus_120min	142	3.63956	142	142
PBIF_Aarhus_120min	143	3.63182	143	143
PBIF_Aarhus_120min	144	3.62414	144	144
PBIF_Aarhus_120min	145	3.6165	145	145
PBIF_Aarhus_120min	146	3.60892	146	146
PBIF_Aarhus_120min	147	3.60138	147	147
PBIF_Aarhus_120min	148	3.5939	148	148
PBIF_Aarhus_120min	149	3.58646	149	149
PBIF_Aarhus_120min	150	3.57906	150	150
PBIF_Aarhus_120min	151	3.57172	151	151
PBIF_Aarhus_120min	152	3.56442	152	152
PBIF_Aarhus_120min	153	3.55716	153	153
PBIF_Aarhus_120min	154	3.54995	154	154
PBIF_Aarhus_120min	155	3.54278	155	155
PBIF_Aarhus_120min	156	3.53566	156	156
PBIF_Aarhus_120min	157	3.52857	157	157
PBIF_Aarhus_120min	158	3.52153	158	158
PBIF_Aarhus_120min	159	3.51454	159	159
PBIF_Aarhus_120min	160	3.50758	160	160
PBIF_Aarhus_120min	161	3.50066	161	161
PBIF_Aarhus_120min	162	3.49379	162	162
PBIF_Aarhus_120min	163	3.48695	163	163
PBIF_Aarhus_120min	164	3.48015	164	164
PBIF_Aarhus_120min	165	3.47339	165	165
PBIF_Aarhus_120min	166	3.46667	166	166
PBIF_Aarhus_120min	167	3.45999	167	167
PBIF_Aarhus_120min	168	3.45335	168	168
PBIF_Aarhus_120min	169	3.44674	169	169
PBIF_Aarhus_120min	170	3.44017	170	170
PBIF_Aarhus_120min	171	3.43363	171	171
PBIF_Aarhus_120min	172	3.42713	172	172
PBIF_Aarhus_120min	173	3.42067	173	173
PBIF_Aarhus_120min	174	3.41424	174	174
PBIF_Aarhus_120min	175	3.40785	175	175
PBIF_Aarhus_120min	176	3.40149	176	176
PBIF_Aarhus_120min	177	3.39516	177	177
PBIF_Aarhus_120min	178	3.38887	178	178
PBIF_Aarhus_120min	179	3.38262	179	179
PBIF_Aarhus_120min	180	3.37639	180	180
PBIF_Aarhus_120min	181	3.3702	181	181
PBIF_Aarhus_120min	182	3.36404	182	182
PBIF_Aarhus_120min	183	3.35791	183	183
PBIF_Aarhus_120min	184	3.35182	184	184
PBIF_Aarhus_120min	185	3.34576	185	185
PBIF_Aarhus_120min	186	3.33973	186	186
PBIF_Aarhus_120min	187	3.33372	187	187
PBIF_Aarhus_120min	188	3.32775	188	188
PBIF_Aarhus_120min	189	3.32182	189	189
PBIF_Aarhus_120min	190	3.31591	190	190
PBIF_Aarhus_120min	191	3.31003	191	191
PBIF_Aarhus_120min	192	3.30418	192	192
PBIF_Aarhus_120min	193	3.29836	193	193
PBIF_Aarhus_120min	194	3.29257	194	194
PBIF_Aarhus_120min	195	3.2868	195	195
PBIF_Aarhus_120min	196	3.28107	196	196
PBIF_Aarhus_120min	197	3.27537	197	197
PBIF_Aarhus_120min	198	3.26969	198	198
PBIF_Aarhus_120min	199	3.26404	199	199
PBIF_Aarhus_120min	200	3.25842	200	200
PBIF_Aarhus_120min	201	3.25283	201	201
PBIF_Aarhus_120min	202	3.24726	202	202
PBIF_Aarhus_120min	203	3.24172	203	203
PBIF_Aarhus_120min	204	3.23621	204	204
PBIF_Aarhus_120min	205	3.23072	205	205
PBIF_Aarhus_120min	206	3.22526	206	206
PBIF_Aarhus_120min	207	3.21983	207	207
PBIF_Aarhus_120min	208	3.21442	208	208
PBIF_Aarhus_120min	209	3.20904	209	209
PBIF_Aarhus_120min	210	3.20369	210	210
PBIF_Aarhus_120min	211	3.19836	211	211
PBIF_Aarhus_120min	212	3.19305	212	212
PBIF_Aarhus_120min	213	3.18777	213	213
PBIF_Aarhus_120min	214	3.18252	214	214
PBIF_Aarhus_120min	215	3.17728	215	215
PBIF_Aarhus_120min	216	3.17208	216	216
PBIF_Aarhus_120min	217	3.1669	217	217
PBIF_Aarhus_120min	218	3.16174	218	218
PBIF_Aarhus_120min	219	3.15661	219	219
PBIF_Aarhus_120min	220	3.1515	220	220
PBIF_Aarhus_120min	221	3.14641	221	221
PBIF_Aarhus_120min	222	3.14135	222	222
PBIF_Aarhus_120min	223	3.13631	223	223
PBIF_Aarhus_120min	224	3.13129	224	224
PBIF_Aarhus_120min	225	3.1263	225	225
PBIF_Aarhus_120min	226	3.12133	226	226
PBIF_Aarhus_120min	227	3.11638	227	227
PBIF_Aarhus_120min	228	3.11145	228	228
PBIF_Aarhus_120min	229	3.10655	229	229
PBIF_Aarhus_120min	230	3.10166	230	230
PBIF_Aarhus_120min	231	3.09681	231	231
PBIF_Aarhus_120min	232	3.09197	232	232
PBIF_Aarhus_120min	233	3.08715	233	233
PBIF_Aarhus_120min	234	3.08236	234	234
PBIF_Aarhus_120min	235	3.07758	235	235
PBIF_Aarhus_120min	236	3.07283	236	236
PBIF_Aarhus_120min	237	3.0681	237	237
PBIF_Aarhus_120min	238	3.06339	238	238
PBIF_Aarhus_120min	239	3.0587	239	239
PBIF_Aarhus_120min	240	3.05403	240	240
PBIF_Aarhus_120min	241	3.04938	241	241
PBIF_Aarhus_120min	242	3.04475	242	242
PBIF_Aarhus_120min	243	3.04015	243	243
PBIF_Aarhus_120min	244	3.03556	244	244
PBIF_Aarhus_120min	245	3.03099	245	245
PBIF_Aarhus_120min	246	3.02644	246	246
PBIF_Aarhus_120min	247	3.02192	247	247
PBIF_Aarhus_120min	248	3.01741	248	248
PBIF_Aarhus_120min	249	3.01292	249	249
PBIF_Aarhus_120min	250	3.00845	250	250
PBIF_Aarhus_120min	251	3.004	251	251
PBIF_Aarhus_120min	252	2.99957	252	252
PBIF_Aarhus_120min	253	2.99515	253	253
PBIF_Aarhus_120min	254	2.99076	254	254
PBIF_Aarhus_120min	255	2.98638	255	255
PBIF_Aarhus_120min	256	2.98203	256	256
PBIF_Aarhus_120min	257	2.97769	257	257
PBIF_Aarhus_120min	258	2.97337	258	258
PBIF_Aarhus_120min	259	2.96907	259	259
PBIF_Aarhus_120min	260	2.96478	260	260
PBIF_Aarhus_120min	261	2.96052	261	261
PBIF_Aarhus_120min	262	2.95627	262	262
PBIF_Aarhus_120min	263	2.95204	263	263
PBIF_Aarhus_120min	264	2.94783	264	264
PBIF_Aarhus_120min	265	2.94363	265	265
PBIF_Aarhus_120min	266	2.93946	266	266
PBIF_Aarhus_120min	267	2.9353	267	267
PBIF_Aarhus_120min	268	2.93116	268	268
PBIF_Aarhus_120min	269	2.92703	269	269
PBIF_Aarhus_120min	270	2.92292	270	270
PBIF_Aarhus_120min	271	2.91883	271	271
PBIF_Aarhus_120min	272	2.91476	272	272
PBIF_Aarhus_120min	273	2.9107	273	273
PBIF_Aarhus_120min	274	2.90666	274	274
PBIF_Aarhus_120min	275	2.90263	275	275
PBIF_Aarhus_120min	276	2.89862	276	276
PBIF_Aarhus_120min	277	2.89463	277	277
PBIF_Aarhus_120min	278	2.89066	278	278
PBIF_Aarhus_120min	279	2.8867	279	279
PBIF_Aarhus_120min	280	2.88275	280	280
PBIF_Aarhus_120min	281	2.87883	281	281
PBIF_Aarhus_120min	282	2.87491	282	282
PBIF_Aarhus_120min	283	2.87102	283	283
PBIF_Aarhus_120min	284	2.86714	284	284
PBIF_Aarhus_120min	285	2.86327	285	285
PBIF_Aarhus_120min	286	2.85942	286	286
PBIF_Aarhus_120min	287	2.85559	287	287
PBIF_Aarhus_120min	288	2.85177	288	288
PBIF_Aarhus_120min	289	2.84797	289	289
PBIF_Aarhus_120min	290	2.84418	290	290
PBIF_Aarhus_120min	291	2.84041	291	291
PBIF_Aarhus_120min	292	2.83665	292	292
PBIF_Aarhus_120min	293	2.8329	293	293
PBIF_Aarhus_120min	294	2.82918	294	294
PBIF_Aarhus_120min	295	2.82546	295	295
PBIF_Aarhus_120min	296	2.82176	296	296
PBIF_Aarhus_120min	297	2.81808	297	297
PBIF_Aarhus_120min	298	2.81441	298	298
PBIF_Aarhus_120min	299	2.81075	299	299
PBIF_Aarhus_120min	300	2.80711	300	300
PBIF_Aarhus_120min	301	2.80348	301	301
PBIF_Aarhus_120min	302	2.79987	302	302
PBIF_Aarhus_120min	303	2.79627	303	303
PBIF_Aarhus_120min	304	2.79268	304	304
PBIF_Aarhus_120min	305	2.78911	305	305
PBIF_Aarhus_120min	306	2.78555	306	306
PBIF_Aarhus_120min	307	2.78201	307	307
PBIF_Aarhus_120min	308	2.77848	308	308
PBIF_Aarhus_120min	309	2.77496	309	309
PBIF_Aarhus_120min	310	2.77146	310	310
PBIF_Aarhus_120min	311	2.76797	311	311
PBIF_Aarhus_120min	312	2.76449	312	312
PBIF_Aarhus_120min	313	2.76103	313	313
PBIF_Aarhus_120min	314	2.75758	314	314
PBIF_Aarhus_120min	315	2.75414	315	315
PBIF_Aarhus_120min	316	2.75071	316	316
PBIF_Aarhus_120min	317	2.7473	317	317
PBIF_Aarhus_120min	318	2.7439	318	318
PBIF_Aarhus_120min	319	2.74052	319	319
PBIF_Aarhus_120min	320	2.73714	320	320
PBIF_Aarhus_120min	321	2.73378	321	321
PBIF_Aarhus_120min	322	2.73044	322	322
PBIF_Aarhus_120min	323	2.7271	323	323
PBIF_Aarhus_120min	324	2.72378	324	324
PBIF_Aarhus_120min	325	2.72047	325	325
PBIF_Aarhus_120min	326	2.71717	326	326
PBIF_Aarhus_120min	327	2.71389	327	327
PBIF_Aarhus_120min	328	2.71061	328	328
PBIF_Aarhus_120min	329	2.70735	329	329
PBIF_Aarhus_120min	330	2.7041	330	330
PBIF_Aarhus_120min	331	2.70086	331	331
PBIF_Aarhus_120min	332	2.69764	332	332
PBIF_Aarhus_120min	333	2.69443	333	333
PBIF_Aarhus_120min	334	2.69122	334	334
PBIF_Aarhus_120min	335	2.68804	335	335
PBIF_Aarhus_120min	336	2.68486	336	336
PBIF_Aarhus_120min	337	2.68169	337	337
PBIF_Aarhus_120min	338	2.67854	338	338
PBIF_Aarhus_120min	339	2.67539	339	339
PBIF_Aarhus_120min	340	2.67226	340	340
PBIF_Aarhus_120min	341	2.66914	341	341
PBIF_Aarhus_120min	342	2.66603	342	342
PBIF_Aarhus_120min	343	2.66293	343	343
PBIF_Aarhus_120min	344	2.65985	344	344
PBIF_Aarhus_120min	345	2.65677	345	345
PBIF_Aarhus_120min	346	2.65371	346	346
PBIF_Aarhus_120min	347	2.65065	347	347
PBIF_Aarhus_120min	348	2.64761	348	348
PBIF_Aarhus_120min	349	2.64458	349	349
PBIF_Aarhus_120min	350	2.64156	350	350
PBIF_Aarhus_120min	351	2.63855	351	351
PBIF_Aarhus_120min	352	2.63555	352	352
PBIF_Aarhus_120min	353	2.63256	353	353
PBIF_Aarhus_120min	354	2.62958	354	354
PBIF_Aarhus_120min	355	2.62662	355	355
PBIF_Aarhus_120min	356	2.62366	356	356
PBIF_Aarhus_120min	357	2.62071	357	357
PBIF_Aarhus_120min	358	2.61778	358	358
PBIF_Aarhus_120min	359	2.61485	359	359
PBIF_Aarhus_120min	360	2.61194	360	360
PBIF_Aarhus_120min	361	2.60903	361	361
PBIF_Aarhus_120min	362	2.60614	362	362
PBIF_Aarhus_120min	363	2.60325	363	363
PBIF_Aarhus_120min	364	2.60038	364	364
PBIF_Aarhus_120min	365	2.59751	365	365
PBIF_Aarhus_120min	366	2.59466	366	366
PBIF_Aarhus_120min	367	2.59181	367	367
PBIF_Aarhus_120min	368	2.58898	368	368
PBIF_Aarhus_120min	369	2.58615	369	369
PBIF_Aarhus_120min	370	2.58334	370	370
PBIF_Aarhus_120min	371	2.58053	371	371
PBIF_Aarhus_120min	372	2.57774	372	372
PBIF_Aarhus_120min	373	2.57495	373	373
PBIF_Aarhus_120min	374	2.57217	374	374
PBIF_Aarhus_120min	375	2.56941	375	375
PBIF_Aarhus_120min	376	2.56665	376	376
PBIF_Aarhus_120min	377	2.5639	377	377
PBIF_Aarhus_120min	378	2.56116	378	378
PBIF_Aarhus_120min	379	2.55843	379	379
PBIF_Aarhus_120min	380	2.55571	380	380
PBIF_Aarhus_120min	381	2.553	381	381
PBIF_Aarhus_120min	382	2.5503	382	382
PBIF_Aarhus_120min	383	2.54761	383	383
PBIF_Aarhus_120min	384	2.54493	384	384
PBIF_Aarhus_120min	385	2.54225	385	385
PBIF_Aarhus_120min	386	2.53959	386	386
PBIF_Aarhus_120min	387	2.53693	387	387
PBIF_Aarhus_120min	388	2.53428	388	388
PBIF_Aarhus_120min	389	2.53165	389	389
PBIF_Aarhus_120min	390	2.52902	390	390
PBIF_Aarhus_120min	391	2.5264	391	391
PBIF_Aarhus_120min	392	2.52378	392	392
PBIF_Aarhus_120min	393	2.52118	393	393
PBIF_Aarhus_120min	394	2.51859	394	394
PBIF_Aarhus_120min	395	2.516	395	395
PBIF_Aarhus_120min	396	2.51342	396	396
PBIF_Aarhus_120min	397	2.51086	397	397
PBIF_Aarhus_120min	398	2.5083	398	398
PBIF_Aarhus_120min	399	2.50574	399	399
PBIF_Aarhus_120min	400	2.5032	400	400
PBIF_Aarhus_120min	401	2.50067	401	401
PBIF_Aarhus_120min	402	2.49814	402	402
PBIF_Aarhus_120min	403	2.49562	403	403
PBIF_Aarhus_120min	404	2.49311	404	404
PBIF_Aarhus_120min	405	2.49061	405	405
PBIF_Aarhus_120min	406	2.48812	406	406
PBIF_Aarhus_120min	407	2.48563	407	407
PBIF_Aarhus_120min	408	2.48315	408	408
PBIF_Aarhus_120min	409	2.48068	409	409
PBIF_Aarhus_120min	410	2.47822	410	410
PBIF_Aarhus_120min	411	2.47577	411	411
PBIF_Aarhus_120min	412	2.47332	412	412
PBIF_Aarhus_120min	413	2.47089	413	413
PBIF_Aarhus_120min	414	2.46846	414	414
PBIF_Aarhus_120min	415	2.46603	415	415
PBIF_Aarhus_120min	416	2.46362	416	416
PBIF_Aarhus_120min	417	2.46121	417	417
PBIF_Aarhus_120min	418	2.45882	418	418
PBIF_Aarhus_120min	419	2.45643	419	419
PBIF_Aarhus_120min	420	2.45404	420	420
PBIF_Aarhus_120min	421	2.45167	421	421
PBIF_Aarhus_120min	422	2.4493	422	422
PBIF_Aarhus_120min	423	2.44694	423	423
PBIF_Aarhus_120min	424	2.44459	424	424
PBIF_Aarhus_120min	425	2.44224	425	425
PBIF_Aarhus_120min	426	2.4399	426	426
PBIF_Aarhus_120min	427	2.43757	427	427
PBIF_Aarhus_120min	428	2.43525	428	428
PBIF_Aarhus_120min	429	2.43293	429	429
PBIF_Aarhus_120min	430	2.43062	430	430
PBIF_Aarhus_120min	431	2.42832	431	431
PBIF_Aarhus_120min	432	2.42603	432	432
PBIF_Aarhus_120min	433	2.42374	433	433
PBIF_Aarhus_120min	434	2.42146	434	434
PBIF_Aarhus_120min	435	2.41919	435	435
PBIF_Aarhus_120min	436	2.41692	436	436
PBIF_Aarhus_120min	437	2.41466	437	437
PBIF_Aarhus_120min	438	2.41241	438	438
PBIF_Aarhus_120min	439	2.41017	439	439
PBIF_Aarhus_120min	440	2.40793	440	440
PBIF_Aarhus_120min	441	2.4057	441	441
PBIF_Aarhus_120min	442	2.40347	442	442
PBIF_Aarhus_120min	443	2.40126	443	443
PBIF_Aarhus_120min	444	2.39905	444	444
PBIF_Aarhus_120min	445	2.39684	445	445
PBIF_Aarhus_120min	446	2.39465	446	446
PBIF_Aarhus_120min	447	2.39246	447	447
PBIF_Aarhus_120min	448	2.39027	448	448
PBIF_Aarhus_120min	449	2.3881	449	449
PBIF_Aarhus_120min	450	2.38593	450	450
PBIF_Aarhus_120min	451	2.38376	451	451
PBIF_Aarhus_120min	452	2.38161	452	452
PBIF_Aarhus_120min	453	2.37946	453	453
PBIF_Aarhus_120min	454	2.37731	454	454
PBIF_Aarhus_120min	455	2.37518	455	455
PBIF_Aarhus_120min	456	2.37305	456	456
PBIF_Aarhus_120min	457	2.37092	457	457
PBIF_Aarhus_120min	458	2.3688	458	458
PBIF_Aarhus_120min	459	2.36669	459	459
PBIF_Aarhus_120min	460	2.36459	460	460
PBIF_Aarhus_120min	461	2.36249	461	461
PBIF_Aarhus_120min	462	2.36039	462	462
PBIF_Aarhus_120min	463	2.35831	463	463
PBIF_Aarhus_120min	464	2.35623	464	464
PBIF_Aarhus_120min	465	2.35415	465	465
PBIF_Aarhus_120min	466	2.35209	466	466
PBIF_Aarhus_120min	467	2.35002	467	467
PBIF_Aarhus_120min	468	2.34797	468	468
PBIF_Aarhus_120min	469	2.34592	469	469
PBIF_Aarhus_120min	470	2.34388	470	470
PBIF_Aarhus_120min	471	2.34184	471	471
PBIF_Aarhus_120min	472	2.33981	472	472
PBIF_Aarhus_120min	473	2.33778	473	473
PBIF_Aarhus_120min	474	2.33576	474	474
PBIF_Aarhus_120min	475	2.33375	475	475
PBIF_Aarhus_120min	476	2.33174	476	476
PBIF_Aarhus_120min	477	2.32974	477	477
PBIF_Aarhus_120min	478	2.32774	478	478
PBIF_Aarhus_120min	479	2.32575	479	479
PBIF_Aarhus_120min	480	2.32377	480	480
PBIF_Aarhus_120min	481	2.32179	481	481
PBIF_Aarhus_120min	482	2.31982	482	482
PBIF_Aarhus_120min	483	2.31785	483	483
PBIF_Aarhus_120min	484	2.31589	484	484
PBIF_Aarhus_120min	485	2.31393	485	485
PBIF_Aarhus_120min	486	2.31198	486	486
PBIF_Aarhus_120min	487	2.31004	487	487
PBIF_Aarhus_120min	488	2.3081	488	488
PBIF_Aarhus_120min	489	2.30617	489	489
PBIF_Aarhus_120min	490	2.30424	490	490
PBIF_Aarhus_120min	491	2.30232	491	491
PBIF_Aarhus_120min	492	2.3004	492	492
PBIF_Aarhus_120min	493	2.29849	493	493
PBIF_Aarhus_120min	494	2.29658	494	494
PBIF_Aarhus_120min	495	2.29468	495	495
PBIF_Aarhus_120min	496	2.29279	496	496
PBIF_Aarhus_120min	497	2.2909	497	497
PBIF_Aarhus_120min	498	2.28901	498	498
PBIF_Aarhus_120min	499	2.28713	499	499
PBIF_Aarhus_120min	500	2.28526	500	500
PBIF_Aarhus_120min	501	2.28339	501	501
PBIF_Aarhus_120min	502	2.28153	502	502
PBIF_Aarhus_120min	503	2.27967	503	503
PBIF_Aarhus_120min	504	2.27781	504	504
PBIF_Aarhus_120min	505	2.27597	505	505
PBIF_Aarhus_120min	506	2.27412	506	506
PBIF_Aarhus_120min	507	2.27229	507	507
PBIF_Aarhus_120min	508	2.27045	508	508
PBIF_Aarhus_120min	509	2.26863	509	509
PBIF_Aarhus_120min	510	2.2668	510	510
PBIF_Aarhus_120min	511	2.26499	511	511
PBIF_Aarhus_120min	512	2.26318	512	512
PBIF_Aarhus_120min	513	2.26137	513	513
PBIF_Aarhus_120min	514	2.25957	514	514
PBIF_Aarhus_120min	515	2.25777	515	515
PBIF_Aarhus_120min	516	2.25598	516	516
PBIF_Aarhus_120min	517	2.25419	517	517
PBIF_Aarhus_120min	518	2.25241	518	518
PBIF_Aarhus_120min	519	2.25063	519	519
PBIF_Aarhus_120min	520	2.24886	520	520
PBIF_Aarhus_120min	521	2.24709	521	521
PBIF_Aarhus_120min	522	2.24533	522	522
PBIF_Aarhus_120min	523	2.24357	523	523
PBIF_Aarhus_120min	524	2.24181	524	524
PBIF_Aarhus_120min	525	2.24006	525	525
PBIF_Aarhus_120min	526	2.23832	526	526
PBIF_Aarhus_120min	527	2.23658	527	527
PBIF_Aarhus_120min	528	2.23485	528	528
PBIF_Aarhus_120min	529	2.23312	529	529
PBIF_Aarhus_120min	530	2.23139	530	530
PBIF_Aarhus_120min	531	2.22967	531	531
PBIF_Aarhus_120min	532	2.22795	532	532
PBIF_Aarhus_120min	533	2.22624	533	533
PBIF_Aarhus_120min	534	2.22454	534	534
PBIF_Aarhus_120min	535	2.22283	535	535
PBIF_Aarhus_120min	536	2.22114	536	536
PBIF_Aarhus_120min	537	2.21944	537	537
PBIF_Aarhus_120min	538	2.21775	538	538
PBIF_Aarhus_120min	539	2.21607	539	539
PBIF_Aarhus_120min	540	2.21439	540	540
PBIF_Aarhus_120min	541	2.21271	541	541
PBIF_Aarhus_120min	542	2.21104	542	542
PBIF_Aarhus_120min	543	2.20938	543	543
PBIF_Aarhus_120min	544	2.20771	544	544
PBIF_Aarhus_120min	545	2.20606	545	545
PBIF_Aarhus_120min	546	2.2044	546	546
PBIF_Aarhus_120min	547	2.20275	547	547
PBIF_Aarhus_120min	548	2.20111	548	548
PBIF_Aarhus_120min	549	2.19947	549	549
PBIF_Aarhus_120min	550	2.19783	550	550
PBIF_Aarhus_120min	551	2.1962	551	551
PBIF_Aarhus_120min	552	2.19457	552	552
PBIF_Aarhus_120min	553	2.19295	553	553
PBIF_Aarhus_120min	554	2.19133	554	554
PBIF_Aarhus_120min	555	2.18971	555	555
PBIF_Aarhus_120min	556	2.1881	556	556
PBIF_Aarhus_120min	557	2.18649	557	557
PBIF_Aarhus_120min	558	2.18489	558	558
PBIF_Aarhus_120min	559	2.18329	559	559
PBIF_Aarhus_120min	560	2.1817	560	560
PBIF_Aarhus_120min	561	2.18011	561	561
PBIF_Aarhus_120min	562	2.17852	562	562
PBIF_Aarhus_120min	563	2.17694	563	563
PBIF_Aarhus_120min	564	2.17536	564	564
PBIF_Aarhus_120min	565	2.17379	565	565
PBIF_Aarhus_120min	566	2.17221	566	566
PBIF_Aarhus_120min	567	2.17065	567	567
PBIF_Aarhus_120min	568	2.16909	568	568
PBIF_Aarhus_120min	569	2.16753	569	569
PBIF_Aarhus_120min	570	2.16597	570	570
PBIF_Aarhus_120min	571	2.16442	571	571
PBIF_Aarhus_120min	572	2.16288	572	572
PBIF_Aarhus_120min	573	2.16133	573	573
PBIF_Aarhus_120min	574	2.15979	574	574
PBIF_Aarhus_120min	575	2.15826	575	575
PBIF_Aarhus_120min	576	2.15673	576	576
PBIF_Aarhus_120min	577	2.1552	577	577
PBIF_Aarhus_120min	578	2.15368	578	578
PBIF_Aarhus_120min	579	2.15216	579	579
PBIF_Aarhus_120min	580	2.15064	580	580
PBIF_Aarhus_120min	581	2.14913	581	581
PBIF_Aarhus_120min	582	2.14762	582	582
PBIF_Aarhus_120min	583	2.14611	583	583
PBIF_Aarhus_120min	584	2.14461	584	584
PBIF_Aarhus_120min	585	2.14311	585	585
PBIF_Aarhus_120min	586	2.14162	586	586
PBIF_Aarhus_120min	587	2.14013	587	587
PBIF_Aarhus_120min	588	2.13864	588	588
PBIF_Aarhus_120min	589	2.13716	589	589
PBIF_Aarhus_120min	590	2.13568	590	590
PBIF_Aarhus_120min	591	2.13421	591	591
PBIF_Aarhus_120min	592	2.13273	592	592
PBIF_Aarhus_120min	593	2.13127	593	593
PBIF_Aarhus_120min	594	2.1298	594	594
PBIF_Aarhus_120min	595	2.12834	595	595
PBIF_Aarhus_120min	596	2.12688	596	596
PBIF_Aarhus_120min	597	2.12543	597	597
PBIF_Aarhus_120min	598	2.12398	598	598
PBIF_Aarhus_120min	599	2.12253	599	599
PBIF_Aarhus_120min	600	2.12109	600	600
PBIF_Aarhus_120min	601	2.11964	601	601
PBIF_Aarhus_120min	602	2.11821	602	602
PBIF_Aarhus_120min	603	2.11677	603	603
PBIF_Aarhus_120min	604	2.11534	604	604
PBIF_Aarhus_120min	605	2.11392	605	605
PBIF_Aarhus_120min	606	2.1125	606	606
PBIF_Aarhus_120min	607	2.11108	607	607
PBIF_Aarhus_120min	608	2.10966	608	608
PBIF_Aarhus_120min	609	2.10825	609	609
PBIF_Aarhus_120min	610	2.10684	610	610
PBIF_Aarhus_120min	611	2.10543	611	611
PBIF_Aarhus_120min	612	2.10403	612	612
PBIF_Aarhus_120min	613	2.10263	613	613
PBIF_Aarhus_120min	614	2.10123	614	614
PBIF_Aarhus_120min	615	2.09984	615	615
PBIF_Aarhus_120min	616	2.09845	616	616
PBIF_Aarhus_120min	617	2.09706	617	617
PBIF_Aarhus_120min	618	2.09568	618	618
PBIF_Aarhus_120min	619	2.0943	619	619
PBIF_Aarhus_120min	620	2.09292	620	620
PBIF_Aarhus_120min	621	2.09155	621	621
PBIF_Aarhus_120min	622	2.09018	622	622
PBIF_Aarhus_120min	623	2.08881	623	623
PBIF_Aarhus_120min	624	2.08744	624	624
PBIF_Aarhus_120min	625	2.08608	625	625
PBIF_Aarhus_120min	626	2.08472	626	626
PBIF_Aarhus_120min	627	2.08337	627	627
PBIF_Aarhus_120min	628	2.08202	628	628
PBIF_Aarhus_120min	629	2.08067	629	629
PBIF_Aarhus_120min	630	2.07932	630	630
PBIF_Aarhus_120min	631	2.07798	631	631
PBIF_Aarhus_120min	632	2.07664	632	632
PBIF_Aarhus_120min	633	2.07531	633	633
PBIF_Aarhus_120min	634	2.07397	634	634
PBIF_Aarhus_120min	635	2.07264	635	635
PBIF_Aarhus_120min	636	2.07132	636	636
PBIF_Aarhus_120min	637	2.06999	637	637
PBIF_Aarhus_120min	638	2.06867	638	638
PBIF_Aarhus_120min	639	2.06735	639	639
PBIF_Aarhus_120min	640	2.06604	640	640
PBIF_Aarhus_120min	641	2.06473	641	641
PBIF_Aarhus_120min	642	2.06342	642	642
PBIF_Aarhus_120min	643	2.06211	643	643
PBIF_Aarhus_120min	644	2.06081	644	644
PBIF_Aarhus_120min	645	2.05951	645	645
PBIF_Aarhus_120min	646	2.05821	646	646
PBIF_Aarhus_120min	647	2.05691	647	647
PBIF_Aarhus_120min	648	2.05562	648	648
PBIF_Aarhus_120min	649	2.05433	649	649
PBIF_Aarhus_120min	650	2.05305	650	650
PBIF_Aarhus_120min	651	2.05176	651	651
PBIF_Aarhus_120min	652	2.05048	652	652
PBIF_Aarhus_120min	653	2.04921	653	653
PBIF_Aarhus_120min	654	2.04793	654	654
PBIF_Aarhus_120min	655	2.04666	655	655
PBIF_Aarhus_120min	656	2.04539	656	656
PBIF_Aarhus_120min	657	2.04412	657	657
PBIF_Aarhus_120min	658	2.04286	658	658
PBIF_Aarhus_120min	659	2.0416	659	659
PBIF_Aarhus_120min	660	2.04034	660	660
PBIF_Aarhus_120min	661	2.03909	661	661
PBIF_Aarhus_120min	662	2.03783	662	662
PBIF_Aarhus_120min	663	2.03658	663	663
PBIF_Aarhus_120min	664	2.03534	664	664
PBIF_Aarhus_120min	665	2.03409	665	665
PBIF_Aarhus_120min	666	2.03285	666	666
PBIF_Aarhus_120min	667	2.03161	667	667
PBIF_Aarhus_120min	668	2.03038	668	668
PBIF_Aarhus_120min	669	2.02914	669	669
PBIF_Aarhus_120min	670	2.02791	670	670
PBIF_Aarhus_120min	671	2.02668	671	671
PBIF_Aarhus_120min	672	2.02546	672	672
PBIF_Aarhus_120min	673	2.02424	673	673
PBIF_Aarhus_120min	674	2.02301	674	674
PBIF_Aarhus_120min	675	2.0218	675	675
PBIF_Aarhus_120min	676	2.02058	676	676
PBIF_Aarhus_120min	677	2.01937	677	677
PBIF_Aarhus_120min	678	2.01816	678	678
PBIF_Aarhus_120min	679	2.01695	679	679
PBIF_Aarhus_120min	680	2.01575	680	680
PBIF_Aarhus_120min	681	2.01454	681	681
PBIF_Aarhus_120min	682	2.01334	682	682
PBIF_Aarhus_120min	683	2.01215	683	683
PBIF_Aarhus_120min	684	2.01095	684	684
PBIF_Aarhus_120min	685	2.00976	685	685
PBIF_Aarhus_120min	686	2.00857	686	686
PBIF_Aarhus_120min	687	2.00738	687	687
PBIF_Aarhus_120min	688	2.0062	688	688
PBIF_Aarhus_120min	689	2.00502	689	689
PBIF_Aarhus_120min	690	2.00384	690	690
PBIF_Aarhus_120min	691	2.00266	691	691
PBIF_Aarhus_120min	692	2.00148	692	692
PBIF_Aarhus_120min	693	2.00031	693	693
PBIF_Aarhus_120min	694	1.99914	694	694
PBIF_Aarhus_120min	695	1.99797	695	695
PBIF_Aarhus_120min	696	1.99681	696	696
PBIF_Aarhus_120min	697	1.99565	697	697
PBIF_Aarhus_120min	698	1.99449	698	698
PBIF_Aarhus_120min	699	1.99333	699	699
PBIF_Aarhus_120min	700	1.99217	700	700
PBIF_Aarhus_120min	701	1.99102	701	701
PBIF_Aarhus_120min	702	1.98987	702	702
PBIF_Aarhus_120min	703	1.98872	703	703
PBIF_Aarhus_120min	704	1.98757	704	704
PBIF_Aarhus_120min	705	1.98643	705	705
PBIF_Aarhus_120min	706	1.98529	706	706
PBIF_Aarhus_120min	707	1.98415	707	707
PBIF_Aarhus_120min	708	1.98301	708	708
PBIF_Aarhus_120min	709	1.98188	709	709
PBIF_Aarhus_120min	710	1.98075	710	710
PBIF_Aarhus_120min	711	1.97962	711	711
PBIF_Aarhus_120min	712	1.97849	712	712
PBIF_Aarhus_120min	713	1.97736	713	713
PBIF_Aarhus_120min	714	1.97624	714	714
PBIF_Aarhus_120min	715	1.97512	715	715
PBIF_Aarhus_120min	716	1.974	716	716
PBIF_Aarhus_120min	717	1.97289	717	717
PBIF_Aarhus_120min	718	1.97177	718	718
PBIF_Aarhus_120min	719	1.97066	719	719
PBIF_Aarhus_120min	720	1.96955	720	720
PBIF_Aarhus_120min	721	1.96844	721	721
PBIF_Aarhus_120min	722	1.96734	722	722
PBIF_Aarhus_120min	723	1.96623	723	723
PBIF_Aarhus_120min	724	1.96513	724	724
PBIF_Aarhus_120min	725	1.96403	725	725
PBIF_Aarhus_120min	726	1.96294	726	726
PBIF_Aarhus_120min	727	1.96184	727	727
PBIF_Aarhus_120min	728	1.96075	728	728
PBIF_Aarhus_120min	729	1.95966	729	729
PBIF_Aarhus_120min	730	1.95857	730	730
PBIF_Aarhus_120min	731	1.95749	731	731
PBIF_Aarhus_120min	732	1.9564	732	732
PBIF_Aarhus_120min	733	1.95532	733	733
PBIF_Aarhus_120min	734	1.95424	734	734
PBIF_Aarhus_120min	735	1.95316	735	735
PBIF_Aarhus_120min	736	1.95209	736	736
PBIF_Aarhus_120min	737	1.95102	737	737
PBIF_Aarhus_120min	738	1.94994	738	738
PBIF_Aarhus_120min	739	1.94888	739	739
PBIF_Aarhus_120min	740	1.94781	740	740
PBIF_Aarhus_120min	741	1.94674	741	741
PBIF_Aarhus_120min	742	1.94568	742	742
PBIF_Aarhus_120min	743	1.94462	743	743
PBIF_Aarhus_120min	744	1.94356	744	744
PBIF_Aarhus_120min	745	1.94251	745	745
PBIF_Aarhus_120min	746	1.94145	746	746
PBIF_Aarhus_120min	747	1.9404	747	747
PBIF_Aarhus_120min	748	1.93935	748	748
PBIF_Aarhus_120min	749	1.9383	749	749
PBIF_Aarhus_120min	750	1.93725	750	750
PBIF_Aarhus_120min	751	1.93621	751	751
PBIF_Aarhus_120min	752	1.93516	752	752
PBIF_Aarhus_120min	753	1.93412	753	753
PBIF_Aarhus_120min	754	1.93308	754	754
PBIF_Aarhus_120min	755	1.93205	755	755
PBIF_Aarhus_120min	756	1.93101	756	756
PBIF_Aarhus_120min	757	1.92998	757	757
PBIF_Aarhus_120min	758	1.92895	758	758
PBIF_Aarhus_120min	759	1.92792	759	759
PBIF_Aarhus_120min	760	1.92689	760	760
PBIF_Aarhus_120min	761	1.92587	761	761
PBIF_Aarhus_120min	762	1.92484	762	762
PBIF_Aarhus_120min	763	1.92382	763	763
PBIF_Aarhus_120min	764	1.9228	764	764
PBIF_Aarhus_120min	765	1.92179	765	765
PBIF_Aarhus_120min	766	1.92077	766	766
PBIF_Aarhus_120min	767	1.91976	767	767
PBIF_Aarhus_120min	768	1.91874	768	768
PBIF_Aarhus_120min	769	1.91773	769	769
PBIF_Aarhus_120min	770	1.91673	770	770
PBIF_Aarhus_120min	771	1.91572	771	771
PBIF_Aarhus_120min	772	1.91472	772	772
PBIF_Aarhus_120min	773	1.91371	773	773
PBIF_Aarhus_120min	774	1.91271	774	774
PBIF_Aarhus_120min	775	1.91171	775	775
PBIF_Aarhus_120min	776	1.91072	776	776
PBIF_Aarhus_120min	777	1.90972	777	777
PBIF_Aarhus_120min	778	1.90873	778	778
PBIF_Aarhus_120min	779	1.90773	779	779
PBIF_Aarhus_120min	780	1.90674	780	780
PBIF_Aarhus_120min	781	1.90576	781	781
PBIF_Aarhus_120min	782	1.90477	782	782
PBIF_Aarhus_120min	783	1.90379	783	783
PBIF_Aarhus_120min	784	1.9028	784	784
PBIF_Aarhus_120min	785	1.90182	785	785
PBIF_Aarhus_120min	786	1.90084	786	786
PBIF_Aarhus_120min	787	1.89987	787	787
PBIF_Aarhus_120min	788	1.89889	788	788
PBIF_Aarhus_120min	789	1.89792	789	789
PBIF_Aarhus_120min	790	1.89694	790	790
PBIF_Aarhus_120min	791	1.89597	791	791
PBIF_Aarhus_120min	792	1.895	792	792
PBIF_Aarhus_120min	793	1.89404	793	793
PBIF_Aarhus_120min	794	1.89307	794	794
PBIF_Aarhus_120min	795	1.89211	795	795
PBIF_Aarhus_120min	796	1.89115	796	796
PBIF_Aarhus_120min	797	1.89019	797	797
PBIF_Aarhus_120min	798	1.88923	798	798
PBIF_Aarhus_120min	799	1.88827	799	799
PBIF_Aarhus_120min	800	1.88732	800	800
PBIF_Aarhus_120min	801	1.88636	801	801
PBIF_Aarhus_120min	802	1.88541	802	802
PBIF_Aarhus_120min	803	1.88446	803	803
PBIF_Aarhus_120min	804	1.88351	804	804
PBIF_Aarhus_120min	805	1.88257	805	805
PBIF_Aarhus_120min	806	1.88162	806	806
PBIF_Aarhus_120min	807	1.88068	807	807
PBIF_Aarhus_120min	808	1.87974	808	808
PBIF_Aarhus_120min	809	1.8788	809	809
PBIF_Aarhus_120min	810	1.87786	810	810
PBIF_Aarhus_120min	811	1.87692	811	811
PBIF_Aarhus_120min	812	1.87598	812	812
PBIF_Aarhus_120min	813	1.87505	813	813
PBIF_Aarhus_120min	814	1.87412	814	814
PBIF_Aarhus_120min	815	1.87319	815	815
PBIF_Aarhus_120min	816	1.87226	816	816
PBIF_Aarhus_120min	817	1.87133	817	817
PBIF_Aarhus_120min	818	1.87041	818	818
PBIF_Aarhus_120min	819	1.86948	819	819
PBIF_Aarhus_120min	820	1.86856	820	820
PBIF_Aarhus_120min	821	1.86764	821	821
PBIF_Aarhus_120min	822	1.86672	822	822
PBIF_Aarhus_120min	823	1.8658	823	823
PBIF_Aarhus_120min	824	1.86489	824	824
PBIF_Aarhus_120min	825	1.86397	825	825
PBIF_Aarhus_120min	826	1.86306	826	826
PBIF_Aarhus_120min	827	1.86215	827	827
PBIF_Aarhus_120min	828	1.86124	828	828
PBIF_Aarhus_120min	829	1.86033	829	829
PBIF_Aarhus_120min	830	1.85942	830	830
PBIF_Aarhus_120min	831	1.85852	831	831
PBIF_Aarhus_120min	832	1.85761	832	832
PBIF_Aarhus_120min	833	1.85671	833	833
PBIF_Aarhus_120min	834	1.85581	834	834
PBIF_Aarhus_120min	835	1.85491	835	835
PBIF_Aarhus_120min	836	1.85401	836	836
PBIF_Aarhus_120min	837	1.85312	837	837
PBIF_Aarhus_120min	838	1.85222	838	838
PBIF_Aarhus_120min	839	1.85133	839	839
PBIF_Aarhus_120min	840	1.85044	840	840
PBIF_Aarhus_120min	841	1.84954	841	841
PBIF_Aarhus_120min	842	1.84866	842	842
PBIF_Aarhus_120min	843	1.84777	843	843
PBIF_Aarhus_120min	844	1.84688	844	844
PBIF_Aarhus_120min	845	1.846	845	845
PBIF_Aarhus_120min	846	1.84511	846	846
PBIF_Aarhus_120min	847	1.84423	847	847
PBIF_Aarhus_120min	848	1.84335	848	848
PBIF_Aarhus_120min	849	1.84247	849	849
PBIF_Aarhus_120min	850	1.8416	850	850
PBIF_Aarhus_120min	851	1.84072	851	851
PBIF_Aarhus_120min	852	1.83985	852	852
PBIF_Aarhus_120min	853	1.83897	853	853
PBIF_Aarhus_120min	854	1.8381	854	854
PBIF_Aarhus_120min	855	1.83723	855	855
PBIF_Aarhus_120min	856	1.83636	856	856
PBIF_Aarhus_120min	857	1.8355	857	857
PBIF_Aarhus_120min	858	1.83463	858	858
PBIF_Aarhus_120min	859	1.83377	859	859
PBIF_Aarhus_120min	860	1.8329	860	860
PBIF_Aarhus_120min	861	1.83204	861	861
PBIF_Aarhus_120min	862	1.83118	862	862
PBIF_Aarhus_120min	863	1.83032	863	863
PBIF_Aarhus_120min	864	1.82946	864	864
PBIF_Aarhus_120min	865	1.82861	865	865
PBIF_Aarhus_120min	866	1.82775	866	866
PBIF_Aarhus_120min	867	1.8269	867	867
PBIF_Aarhus_120min	868	1.82605	868	868
PBIF_Aarhus_120min	869	1.8252	869	869
PBIF_Aarhus_120min	870	1.82435	870	870
PBIF_Aarhus_120min	871	1.8235	871	871
PBIF_Aarhus_120min	872	1.82265	872	872
PBIF_Aarhus_120min	873	1.82181	873	873
PBIF_Aarhus_120min	874	1.82096	874	874
PBIF_Aarhus_120min	875	1.82012	875	875
PBIF_Aarhus_120min	876	1.81928	876	876
PBIF_Aarhus_120min	877	1.81844	877	877
PBIF_Aarhus_120min	878	1.8176	878	878
PBIF_Aarhus_120min	879	1.81676	879	879
PBIF_Aarhus_120min	880	1.81592	880	880
PBIF_Aarhus_120min	881	1.81509	881	881
PBIF_Aarhus_120min	882	1.81426	882	882
PBIF_Aarhus_120min	883	1.81342	883	883
PBIF_Aarhus_120min	884	1.81259	884	884
PBIF_Aarhus_120min	885	1.81176	885	885
PBIF_Aarhus_120min	886	1.81093	886	886
PBIF_Aarhus_120min	887	1.81011	887	887
PBIF_Aarhus_120min	888	1.80928	888	888
PBIF_Aarhus_120min	889	1.80846	889	889
PBIF_Aarhus_120min	890	1.80763	890	890
PBIF_Aarhus_120min	891	1.80681	891	891
PBIF_Aarhus_120min	892	1.80599	892	892
PBIF_Aarhus_120min	893	1.80517	893	893
PBIF_Aarhus_120min	894	1.80435	894	894
PBIF_Aarhus_120min	895	1.80354	895	895
PBIF_Aarhus_120min	896	1.80272	896	896
PBIF_Aarhus_120min	897	1.80191	897	897
PBIF_Aarhus_120min	898	1.80109	898	898
PBIF_Aarhus_120min	899	1.80028	899	899
PBIF_Aarhus_120min	900	1.79947	900	900
PBIF_Aarhus_120min	901	1.79866	901	901
PBIF_Aarhus_120min	902	1.79785	902	902
PBIF_Aarhus_120min	903	1.79705	903	903
PBIF_Aarhus_120min	904	1.79624	904	904
PBIF_Aarhus_120min	905	1.79544	905	905
PBIF_Aarhus_120min	906	1.79463	906	906
PBIF_Aarhus_120min	907	1.79383	907	907
PBIF_Aarhus_120min	908	1.79303	908	908
PBIF_Aarhus_120min	909	1.79223	909	909
PBIF_Aarhus_120min	910	1.79143	910	910
PBIF_Aarhus_120min	911	1.79063	911	911
PBIF_Aarhus_120min	912	1.78984	912	912
PBIF_Aarhus_120min	913	1.78904	913	913
PBIF_Aarhus_120min	914	1.78825	914	914
PBIF_Aarhus_120min	915	1.78746	915	915
PBIF_Aarhus_120min	916	1.78666	916	916
PBIF_Aarhus_120min	917	1.78587	917	917
PBIF_Aarhus_120min	918	1.78508	918	918
PBIF_Aarhus_120min	919	1.7843	919	919
PBIF_Aarhus_120min	920	1.78351	920	920
PBIF_Aarhus_120min	921	1.78272	921	921
PBIF_Aarhus_120min	922	1.78194	922	922
PBIF_Aarhus_120min	923	1.78116	923	923
PBIF_Aarhus_120min	924	1.78037	924	924
PBIF_Aarhus_120min	925	1.77959	925	925
PBIF_Aarhus_120min	926	1.77881	926	926
PBIF_Aarhus_120min	927	1.77804	927	927
PBIF_Aarhus_120min	928	1.77726	928	928
PBIF_Aarhus_120min	929	1.77648	929	929
PBIF_Aarhus_120min	930	1.77571	930	930
PBIF_Aarhus_120min	931	1.77493	931	931
PBIF_Aarhus_120min	932	1.77416	932	932
PBIF_Aarhus_120min	933	1.77339	933	933
PBIF_Aarhus_120min	934	1.77262	934	934
PBIF_Aarhus_120min	935	1.77185	935	935
PBIF_Aarhus_120min	936	1.77108	936	936
PBIF_Aarhus_120min	937	1.77031	937	937
PBIF_Aarhus_120min	938	1.76954	938	938
PBIF_Aarhus_120min	939	1.76878	939	939
PBIF_Aarhus_120min	940	1.76801	940	940
PBIF_Aarhus_120min	941	1.76725	941	941
PBIF_Aarhus_120min	942	1.76649	942	942
PBIF_Aarhus_120min	943	1.76573	943	943
PBIF_Aarhus_120min	944	1.76497	944	944
PBIF_Aarhus_120min	945	1.76421	945	945
PBIF_Aarhus_120min	946	1.76345	946	946
PBIF_Aarhus_120min	947	1.7627	947	947
PBIF_Aarhus_120min	948	1.76194	948	948
PBIF_Aarhus_120min	949	1.76119	949	949
PBIF_Aarhus_120min	950	1.76043	950	950
PBIF_Aarhus_120min	951	1.75968	951	951
PBIF_Aarhus_120min	952	1.75893	952	952
PBIF_Aarhus_120min	953	1.75818	953	953
PBIF_Aarhus_120min	954	1.75743	954	954
PBIF_Aarhus_120min	955	1.75668	955	955
PBIF_Aarhus_120min	956	1.75594	956	956
PBIF_Aarhus_120min	957	1.75519	957	957
PBIF_Aarhus_120min	958	1.75444	958	958
PBIF_Aarhus_120min	959	1.7537	959	959
PBIF_Aarhus_120min	960	1.75296	960	960
PBIF_Aarhus_120min	961	1.75222	961	961
PBIF_Aarhus_120min	962	1.75148	962	962
PBIF_Aarhus_120min	963	1.75074	963	963
PBIF_Aarhus_120min	964	1.75	964	964
PBIF_Aarhus_120min	965	1.74926	965	965
PBIF_Aarhus_120min	966	1.74852	966	966
PBIF_Aarhus_120min	967	1.74779	967	967
PBIF_Aarhus_120min	968	1.74705	968	968
PBIF_Aarhus_120min	969	1.74632	969	969
PBIF_Aarhus_120min	970	1.74559	970	970
PBIF_Aarhus_120min	971	1.74486	971	971
PBIF_Aarhus_120min	972	1.74412	972	972
PBIF_Aarhus_120min	973	1.7434	973	973
PBIF_Aarhus_120min	974	1.74267	974	974
PBIF_Aarhus_120min	975	1.74194	975	975
PBIF_Aarhus_120min	976	1.74121	976	976
PBIF_Aarhus_120min	977	1.74049	977	977
PBIF_Aarhus_120min	978	1.73976	978	978
PBIF_Aarhus_120min	979	1.73904	979	979
PBIF_Aarhus_120min	980	1.73832	980	980
PBIF_Aarhus_120min	981	1.73759	981	981
PBIF_Aarhus_120min	982	1.73687	982	982
PBIF_Aarhus_120min	983	1.73616	983	983
PBIF_Aarhus_120min	984	1.73544	984	984
PBIF_Aarhus_120min	985	1.73472	985	985
PBIF_Aarhus_120min	986	1.734	986	986
PBIF_Aarhus_120min	987	1.73329	987	987
PBIF_Aarhus_120min	988	1.73257	988	988
PBIF_Aarhus_120min	989	1.73186	989	989
PBIF_Aarhus_120min	990	1.73115	990	990
PBIF_Aarhus_120min	991	1.73043	991	991
PBIF_Aarhus_120min	992	1.72972	992	992
PBIF_Aarhus_120min	993	1.72901	993	993
PBIF_Aarhus_120min	994	1.7283	994	994
PBIF_Aarhus_120min	995	1.7276	995	995
PBIF_Aarhus_120min	996	1.72689	996	996
PBIF_Aarhus_120min	997	1.72618	997	997
PBIF_Aarhus_120min	998	1.72548	998	998
PBIF_Aarhus_120min	999	1.72477	999	999
PBIF_Aarhus_120min	1000	1.72407	1000	1000
PBIF_Aarhus_120min	1001	1.72337	1001	1001
PBIF_Aarhus_120min	1002	1.72267	1002	1002
PBIF_Aarhus_120min	1003	1.72196	1003	1003
PBIF_Aarhus_120min	1004	1.72127	1004	1004
PBIF_Aarhus_120min	1005	1.72057	1005	1005
PBIF_Aarhus_120min	1006	1.71987	1006	1006
PBIF_Aarhus_120min	1007	1.71917	1007	1007
PBIF_Aarhus_120min	1008	1.71848	1008	1008
PBIF_Aarhus_120min	1009	1.71778	1009	1009
PBIF_Aarhus_120min	1010	1.71709	1010	1010
PBIF_Aarhus_120min	1011	1.71639	1011	1011
PBIF_Aarhus_120min	1012	1.7157	1012	1012
PBIF_Aarhus_120min	1013	1.71501	1013	1013
PBIF_Aarhus_120min	1014	1.71432	1014	1014
PBIF_Aarhus_120min	1015	1.71363	1015	1015
PBIF_Aarhus_120min	1016	1.71294	1016	1016
PBIF_Aarhus_120min	1017	1.71225	1017	1017
PBIF_Aarhus_120min	1018	1.71157	1018	1018
PBIF_Aarhus_120min	1019	1.71088	1019	1019
PBIF_Aarhus_120min	1020	1.71019	1020	1020
PBIF_Aarhus_120min	1021	1.70951	1021	1021
PBIF_Aarhus_120min	1022	1.70883	1022	1022
PBIF_Aarhus_120min	1023	1.70814	1023	1023
PBIF_Aarhus_120min	1024	1.70746	1024	1024
PBIF_Aarhus_120min	1025	1.70678	1025	1025
PBIF_Aarhus_120min	1026	1.7061	1026	1026
PBIF_Aarhus_120min	1027	1.70542	1027	1027
PBIF_Aarhus_120min	1028	1.70475	1028	1028
PBIF_Aarhus_120min	1029	1.70407	1029	1029
PBIF_Aarhus_120min	1030	1.70339	1030	1030
PBIF_Aarhus_120min	1031	1.70272	1031	1031
PBIF_Aarhus_120min	1032	1.70204	1032	1032
PBIF_Aarhus_120min	1033	1.70137	1033	1033
PBIF_Aarhus_120min	1034	1.70069	1034	1034
PBIF_Aarhus_120min	1035	1.70002	1035	1035
PBIF_Aarhus_120min	1036	1.69935	1036	1036
PBIF_Aarhus_120min	1037	1.69868	1037	1037
PBIF_Aarhus_120min	1038	1.69801	1038	1038
PBIF_Aarhus_120min	1039	1.69734	1039	1039
PBIF_Aarhus_120min	1040	1.69667	1040	1040
PBIF_Aarhus_120min	1041	1.69601	1041	1041
PBIF_Aarhus_120min	1042	1.69534	1042	1042
PBIF_Aarhus_120min	1043	1.69468	1043	1043
PBIF_Aarhus_120min	1044	1.69401	1044	1044
PBIF_Aarhus_120min	1045	1.69335	1045	1045
PBIF_Aarhus_120min	1046	1.69268	1046	1046
PBIF_Aarhus_120min	1047	1.69202	1047	1047
PBIF_Aarhus_120min	1048	1.69136	1048	1048
PBIF_Aarhus_120min	1049	1.6907	1049	1049
PBIF_Aarhus_120min	1050	1.69004	1050	1050
PBIF_Aarhus_120min	1051	1.68938	1051	1051
PBIF_Aarhus_120min	1052	1.68872	1052	1052
PBIF_Aarhus_120min	1053	1.68807	1053	1053
PBIF_Aarhus_120min	1054	1.68741	1054	1054
PBIF_Aarhus_120min	1055	1.68675	1055	1055
PBIF_Aarhus_120min	1056	1.6861	1056	1056
PBIF_Aarhus_120min	1057	1.68545	1057	1057
PBIF_Aarhus_120min	1058	1.68479	1058	1058
PBIF_Aarhus_120min	1059	1.68414	1059	1059
PBIF_Aarhus_120min	1060	1.68349	1060	1060
PBIF_Aarhus_120min	1061	1.68284	1061	1061
PBIF_Aarhus_120min	1062	1.68219	1062	1062
PBIF_Aarhus_120min	1063	1.68154	1063	1063
PBIF_Aarhus_120min	1064	1.68089	1064	1064
PBIF_Aarhus_120min	1065	1.68024	1065	1065
PBIF_Aarhus_120min	1066	1.6796	1066	1066
PBIF_Aarhus_120min	1067	1.67895	1067	1067
PBIF_Aarhus_120min	1068	1.67831	1068	1068
PBIF_Aarhus_120min	1069	1.67766	1069	1069
PBIF_Aarhus_120min	1070	1.67702	1070	1070
PBIF_Aarhus_120min	1071	1.67638	1071	1071
PBIF_Aarhus_120min	1072	1.67573	1072	1072
PBIF_Aarhus_120min	1073	1.67509	1073	1073
PBIF_Aarhus_120min	1074	1.67445	1074	1074
PBIF_Aarhus_120min	1075	1.67381	1075	1075
PBIF_Aarhus_120min	1076	1.67317	1076	1076
PBIF_Aarhus_120min	1077	1.67253	1077	1077
PBIF_Aarhus_120min	1078	1.6719	1078	1078
PBIF_Aarhus_120min	1079	1.67126	1079	1079
PBIF_Aarhus_120min	1080	1.67062	1080	1080
PBIF_Aarhus_120min	1081	1.66999	1081	1081
PBIF_Aarhus_120min	1082	1.66936	1082	1082
PBIF_Aarhus_120min	1083	1.66872	1083	1083
PBIF_Aarhus_120min	1084	1.66809	1084	1084
PBIF_Aarhus_120min	1085	1.66746	1085	1085
PBIF_Aarhus_120min	1086	1.66683	1086	1086
PBIF_Aarhus_120min	1087	1.6662	1087	1087
PBIF_Aarhus_120min	1088	1.66556	1088	1088
PBIF_Aarhus_120min	1089	1.66494	1089	1089
PBIF_Aarhus_120min	1090	1.66431	1090	1090
PBIF_Aarhus_120min	1091	1.66368	1091	1091
PBIF_Aarhus_120min	1092	1.66305	1092	1092
PBIF_Aarhus_120min	1093	1.66243	1093	1093
PBIF_Aarhus_120min	1094	1.6618	1094	1094
PBIF_Aarhus_120min	1095	1.66118	1095	1095
PBIF_Aarhus_120min	1096	1.66055	1096	1096
PBIF_Aarhus_120min	1097	1.65993	1097	1097
PBIF_Aarhus_120min	1098	1.65931	1098	1098
PBIF_Aarhus_120min	1099	1.65869	1099	1099
PBIF_Aarhus_120min	1100	1.65806	1100	1100
PBIF_Aarhus_120min	1101	1.65744	1101	1101
PBIF_Aarhus_120min	1102	1.65683	1102	1102
PBIF_Aarhus_120min	1103	1.65621	1103	1103
PBIF_Aarhus_120min	1104	1.65559	1104	1104
PBIF_Aarhus_120min	1105	1.65497	1105	1105
PBIF_Aarhus_120min	1106	1.65435	1106	1106
PBIF_Aarhus_120min	1107	1.65374	1107	1107
PBIF_Aarhus_120min	1108	1.65312	1108	1108
PBIF_Aarhus_120min	1109	1.65251	1109	1109
PBIF_Aarhus_120min	1110	1.65189	1110	1110
PBIF_Aarhus_120min	1111	1.65128	1111	1111
PBIF_Aarhus_120min	1112	1.65067	1112	1112
PBIF_Aarhus_120min	1113	1.65006	1113	1113
PBIF_Aarhus_120min	1114	1.64945	1114	1114
PBIF_Aarhus_120min	1115	1.64884	1115	1115
PBIF_Aarhus_120min	1116	1.64823	1116	1116
PBIF_Aarhus_120min	1117	1.64762	1117	1117
PBIF_Aarhus_120min	1118	1.64701	1118	1118
PBIF_Aarhus_120min	1119	1.6464	1119	1119
PBIF_Aarhus_120min	1120	1.6458	1120	1120
PBIF_Aarhus_120min	1121	1.64519	1121	1121
PBIF_Aarhus_120min	1122	1.64458	1122	1122
PBIF_Aarhus_120min	1123	1.64398	1123	1123
PBIF_Aarhus_120min	1124	1.64337	1124	1124
PBIF_Aarhus_120min	1125	1.64277	1125	1125
PBIF_Aarhus_120min	1126	1.64217	1126	1126
PBIF_Aarhus_120min	1127	1.64157	1127	1127
PBIF_Aarhus_120min	1128	1.64097	1128	1128
PBIF_Aarhus_120min	1129	1.64037	1129	1129
PBIF_Aarhus_120min	1130	1.63977	1130	1130
PBIF_Aarhus_120min	1131	1.63917	1131	1131
PBIF_Aarhus_120min	1132	1.63857	1132	1132
PBIF_Aarhus_120min	1133	1.63797	1133	1133
PBIF_Aarhus_120min	1134	1.63737	1134	1134
PBIF_Aarhus_120min	1135	1.63678	1135	1135
PBIF_Aarhus_120min	1136	1.63618	1136	1136
PBIF_Aarhus_120min	1137	1.63558	1137	1137
PBIF_Aarhus_120min	1138	1.63499	1138	1138
PBIF_Aarhus_120min	1139	1.6344	1139	1139
PBIF_Aarhus_120min	1140	1.6338	1140	1140
PBIF_Aarhus_120min	1141	1.63321	1141	1141
PBIF_Aarhus_120min	1142	1.63262	1142	1142
PBIF_Aarhus_120min	1143	1.63203	1143	1143
PBIF_Aarhus_120min	1144	1.63144	1144	1144
PBIF_Aarhus_120min	1145	1.63085	1145	1145
PBIF_Aarhus_120min	1146	1.63026	1146	1146
PBIF_Aarhus_120min	1147	1.62967	1147	1147
PBIF_Aarhus_120min	1148	1.62908	1148	1148
PBIF_Aarhus_120min	1149	1.62849	1149	1149
PBIF_Aarhus_120min	1150	1.62791	1150	1150
PBIF_Aarhus_120min	1151	1.62732	1151	1151
PBIF_Aarhus_120min	1152	1.62674	1152	1152
PBIF_Aarhus_120min	1153	1.62615	1153	1153
PBIF_Aarhus_120min	1154	1.62557	1154	1154
PBIF_Aarhus_120min	1155	1.62498	1155	1155
PBIF_Aarhus_120min	1156	1.6244	1156	1156
PBIF_Aarhus_120min	1157	1.62382	1157	1157
PBIF_Aarhus_120min	1158	1.62324	1158	1158
PBIF_Aarhus_120min	1159	1.62266	1159	1159
PBIF_Aarhus_120min	1160	1.62208	1160	1160
PBIF_Aarhus_120min	1161	1.6215	1161	1161
PBIF_Aarhus_120min	1162	1.62092	1162	1162
PBIF_Aarhus_120min	1163	1.62034	1163	1163
PBIF_Aarhus_120min	1164	1.61976	1164	1164
PBIF_Aarhus_120min	1165	1.61918	1165	1165
PBIF_Aarhus_120min	1166	1.61861	1166	1166
PBIF_Aarhus_120min	1167	1.61803	1167	1167
PBIF_Aarhus_120min	1168	1.61746	1168	1168
PBIF_Aarhus_120min	1169	1.61688	1169	1169
PBIF_Aarhus_120min	1170	1.61631	1170	1170
PBIF_Aarhus_120min	1171	1.61573	1171	1171
PBIF_Aarhus_120min	1172	1.61516	1172	1172
PBIF_Aarhus_120min	1173	1.61459	1173	1173
PBIF_Aarhus_120min	1174	1.61402	1174	1174
PBIF_Aarhus_120min	1175	1.61345	1175	1175
PBIF_Aarhus_120min	1176	1.61288	1176	1176
PBIF_Aarhus_120min	1177	1.61231	1177	1177
PBIF_Aarhus_120min	1178	1.61174	1178	1178
PBIF_Aarhus_120min	1179	1.61117	1179	1179
PBIF_Aarhus_120min	1180	1.6106	1180	1180
PBIF_Aarhus_120min	1181	1.61003	1181	1181
PBIF_Aarhus_120min	1182	1.60947	1182	1182
PBIF_Aarhus_120min	1183	1.6089	1183	1183
PBIF_Aarhus_120min	1184	1.60834	1184	1184
PBIF_Aarhus_120min	1185	1.60777	1185	1185
PBIF_Aarhus_120min	1186	1.60721	1186	1186
PBIF_Aarhus_120min	1187	1.60664	1187	1187
PBIF_Aarhus_120min	1188	1.60608	1188	1188
PBIF_Aarhus_120min	1189	1.60552	1189	1189
PBIF_Aarhus_120min	1190	1.60495	1190	1190
PBIF_Aarhus_120min	1191	1.60439	1191	1191
PBIF_Aarhus_120min	1192	1.60383	1192	1192
PBIF_Aarhus_120min	1193	1.60327	1193	1193
PBIF_Aarhus_120min	1194	1.60271	1194	1194
PBIF_Aarhus_120min	1195	1.60215	1195	1195
PBIF_Aarhus_120min	1196	1.6016	1196	1196
PBIF_Aarhus_120min	1197	1.60104	1197	1197
PBIF_Aarhus_120min	1198	1.60048	1198	1198
PBIF_Aarhus_120min	1199	1.59992	1199	1199
PBIF_Aarhus_120min	1200	1.59937	1200	1200
PBIF_Aarhus_120min	1201	1.59881	1201	1201
PBIF_Aarhus_120min	1202	1.59826	1202	1202
PBIF_Aarhus_120min	1203	1.5977	1203	1203
PBIF_Aarhus_120min	1204	1.59715	1204	1204
PBIF_Aarhus_120min	1205	1.5966	1205	1205
PBIF_Aarhus_120min	1206	1.59604	1206	1206
PBIF_Aarhus_120min	1207	1.59549	1207	1207
PBIF_Aarhus_120min	1208	1.59494	1208	1208
PBIF_Aarhus_120min	1209	1.59439	1209	1209
PBIF_Aarhus_120min	1210	1.59384	1210	1210
PBIF_Aarhus_120min	1211	1.59329	1211	1211
PBIF_Aarhus_120min	1212	1.59274	1212	1212
PBIF_Aarhus_120min	1213	1.59219	1213	1213
PBIF_Aarhus_120min	1214	1.59164	1214	1214
PBIF_Aarhus_120min	1215	1.5911	1215	1215
PBIF_Aarhus_120min	1216	1.59055	1216	1216
PBIF_Aarhus_120min	1217	1.59	1217	1217
PBIF_Aarhus_120min	1218	1.58946	1218	1218
PBIF_Aarhus_120min	1219	1.58891	1219	1219
PBIF_Aarhus_120min	1220	1.58837	1220	1220
PBIF_Aarhus_120min	1221	1.58782	1221	1221
PBIF_Aarhus_120min	1222	1.58728	1222	1222
PBIF_Aarhus_120min	1223	1.58674	1223	1223
PBIF_Aarhus_120min	1224	1.5862	1224	1224
PBIF_Aarhus_120min	1225	1.58565	1225	1225
PBIF_Aarhus_120min	1226	1.58511	1226	1226
PBIF_Aarhus_120min	1227	1.58457	1227	1227
PBIF_Aarhus_120min	1228	1.58403	1228	1228
PBIF_Aarhus_120min	1229	1.58349	1229	1229
PBIF_Aarhus_120min	1230	1.58295	1230	1230
PBIF_Aarhus_120min	1231	1.58241	1231	1231
PBIF_Aarhus_120min	1232	1.58188	1232	1232
PBIF_Aarhus_120min	1233	1.58134	1233	1233
PBIF_Aarhus_120min	1234	1.5808	1234	1234
PBIF_Aarhus_120min	1235	1.58026	1235	1235
PBIF_Aarhus_120min	1236	1.57973	1236	1236
PBIF_Aarhus_120min	1237	1.57919	1237	1237
PBIF_Aarhus_120min	1238	1.57866	1238	1238
PBIF_Aarhus_120min	1239	1.57812	1239	1239
PBIF_Aarhus_120min	1240	1.57759	1240	1240
PBIF_Aarhus_120min	1241	1.57706	1241	1241
PBIF_Aarhus_120min	1242	1.57653	1242	1242
PBIF_Aarhus_120min	1243	1.57599	1243	1243
PBIF_Aarhus_120min	1244	1.57546	1244	1244
PBIF_Aarhus_120min	1245	1.57493	1245	1245
PBIF_Aarhus_120min	1246	1.5744	1246	1246
PBIF_Aarhus_120min	1247	1.57387	1247	1247
PBIF_Aarhus_120min	1248	1.57334	1248	1248
PBIF_Aarhus_120min	1249	1.57281	1249	1249
PBIF_Aarhus_120min	1250	1.57228	1250	1250
PBIF_Aarhus_120min	1251	1.57176	1251	1251
PBIF_Aarhus_120min	1252	1.57123	1252	1252
PBIF_Aarhus_120min	1253	1.5707	1253	1253
PBIF_Aarhus_120min	1254	1.57017	1254	1254
PBIF_Aarhus_120min	1255	1.56965	1255	1255
PBIF_Aarhus_120min	1256	1.56912	1256	1256
PBIF_Aarhus_120min	1257	1.5686	1257	1257
PBIF_Aarhus_120min	1258	1.56807	1258	1258
PBIF_Aarhus_120min	1259	1.56755	1259	1259
PBIF_Aarhus_120min	1260	1.56703	1260	1260
PBIF_Aarhus_120min	1261	1.56651	1261	1261
PBIF_Aarhus_120min	1262	1.56598	1262	1262
PBIF_Aarhus_120min	1263	1.56546	1263	1263
PBIF_Aarhus_120min	1264	1.56494	1264	1264
PBIF_Aarhus_120min	1265	1.56442	1265	1265
PBIF_Aarhus_120min	1266	1.5639	1266	1266
PBIF_Aarhus_120min	1267	1.56338	1267	1267
PBIF_Aarhus_120min	1268	1.56286	1268	1268
PBIF_Aarhus_120min	1269	1.56234	1269	1269
PBIF_Aarhus_120min	1270	1.56182	1270	1270
PBIF_Aarhus_120min	1271	1.56131	1271	1271
PBIF_Aarhus_120min	1272	1.56079	1272	1272
PBIF_Aarhus_120min	1273	1.56027	1273	1273
PBIF_Aarhus_120min	1274	1.55976	1274	1274
PBIF_Aarhus_120min	1275	1.55924	1275	1275
PBIF_Aarhus_120min	1276	1.55873	1276	1276
PBIF_Aarhus_120min	1277	1.55821	1277	1277
PBIF_Aarhus_120min	1278	1.5577	1278	1278
PBIF_Aarhus_120min	1279	1.55718	1279	1279
PBIF_Aarhus_120min	1280	1.55667	1280	1280
PBIF_Aarhus_120min	1281	1.55616	1281	1281
PBIF_Aarhus_120min	1282	1.55564	1282	1282
PBIF_Aarhus_120min	1283	1.55513	1283	1283
PBIF_Aarhus_120min	1284	1.55462	1284	1284
PBIF_Aarhus_120min	1285	1.55411	1285	1285
PBIF_Aarhus_120min	1286	1.5536	1286	1286
PBIF_Aarhus_120min	1287	1.55309	1287	1287
PBIF_Aarhus_120min	1288	1.55258	1288	1288
PBIF_Aarhus_120min	1289	1.55207	1289	1289
PBIF_Aarhus_120min	1290	1.55156	1290	1290
PBIF_Aarhus_120min	1291	1.55106	1291	1291
PBIF_Aarhus_120min	1292	1.55055	1292	1292
PBIF_Aarhus_120min	1293	1.55004	1293	1293
PBIF_Aarhus_120min	1294	1.54954	1294	1294
PBIF_Aarhus_120min	1295	1.54903	1295	1295
PBIF_Aarhus_120min	1296	1.54853	1296	1296
PBIF_Aarhus_120min	1297	1.54802	1297	1297
PBIF_Aarhus_120min	1298	1.54752	1298	1298
PBIF_Aarhus_120min	1299	1.54701	1299	1299
PBIF_Aarhus_120min	1300	1.54651	1300	1300
PBIF_Aarhus_120min	1301	1.54601	1301	1301
PBIF_Aarhus_120min	1302	1.5455	1302	1302
PBIF_Aarhus_120min	1303	1.545	1303	1303
PBIF_Aarhus_120min	1304	1.5445	1304	1304
PBIF_Aarhus_120min	1305	1.544	1305	1305
PBIF_Aarhus_120min	1306	1.5435	1306	1306
PBIF_Aarhus_120min	1307	1.543	1307	1307
PBIF_Aarhus_120min	1308	1.5425	1308	1308
PBIF_Aarhus_120min	1309	1.542	1309	1309
PBIF_Aarhus_120min	1310	1.5415	1310	1310
PBIF_Aarhus_120min	1311	1.541	1311	1311
PBIF_Aarhus_120min	1312	1.5405	1312	1312
PBIF_Aarhus_120min	1313	1.54001	1313	1313
PBIF_Aarhus_120min	1314	1.53951	1314	1314
PBIF_Aarhus_120min	1315	1.53901	1315	1315
PBIF_Aarhus_120min	1316	1.53852	1316	1316
PBIF_Aarhus_120min	1317	1.53802	1317	1317
PBIF_Aarhus_120min	1318	1.53753	1318	1318
PBIF_Aarhus_120min	1319	1.53703	1319	1319
PBIF_Aarhus_120min	1320	1.53654	1320	1320
PBIF_Aarhus_120min	1321	1.53604	1321	1321
PBIF_Aarhus_120min	1322	1.53555	1322	1322
PBIF_Aarhus_120min	1323	1.53506	1323	1323
PBIF_Aarhus_120min	1324	1.53457	1324	1324
PBIF_Aarhus_120min	1325	1.53407	1325	1325
PBIF_Aarhus_120min	1326	1.53358	1326	1326
PBIF_Aarhus_120min	1327	1.53309	1327	1327
PBIF_Aarhus_120min	1328	1.5326	1328	1328
PBIF_Aarhus_120min	1329	1.53211	1329	1329
PBIF_Aarhus_120min	1330	1.53162	1330	1330
PBIF_Aarhus_120min	1331	1.53113	1331	1331
PBIF_Aarhus_120min	1332	1.53064	1332	1332
PBIF_Aarhus_120min	1333	1.53016	1333	1333
PBIF_Aarhus_120min	1334	1.52967	1334	1334
PBIF_Aarhus_120min	1335	1.52918	1335	1335
PBIF_Aarhus_120min	1336	1.52869	1336	1336
PBIF_Aarhus_120min	1337	1.52821	1337	1337
PBIF_Aarhus_120min	1338	1.52772	1338	1338
PBIF_Aarhus_120min	1339	1.52724	1339	1339
PBIF_Aarhus_120min	1340	1.52675	1340	1340
PBIF_Aarhus_120min	1341	1.52627	1341	1341
PBIF_Aarhus_120min	1342	1.52578	1342	1342
PBIF_Aarhus_120min	1343	1.5253	1343	1343
PBIF_Aarhus_120min	1344	1.52481	1344	1344
PBIF_Aarhus_120min	1345	1.52433	1345	1345
PBIF_Aarhus_120min	1346	1.52385	1346	1346
PBIF_Aarhus_120min	1347	1.52337	1347	1347
PBIF_Aarhus_120min	1348	1.52289	1348	1348
PBIF_Aarhus_120min	1349	1.5224	1349	1349
PBIF_Aarhus_120min	1350	1.52192	1350	1350
PBIF_Aarhus_120min	1351	1.52144	1351	1351
PBIF_Aarhus_120min	1352	1.52096	1352	1352
PBIF_Aarhus_120min	1353	1.52048	1353	1353
PBIF_Aarhus_120min	1354	1.52001	1354	1354
PBIF_Aarhus_120min	1355	1.51953	1355	1355
PBIF_Aarhus_120min	1356	1.51905	1356	1356
PBIF_Aarhus_120min	1357	1.51857	1357	1357
PBIF_Aarhus_120min	1358	1.51809	1358	1358
PBIF_Aarhus_120min	1359	1.51762	1359	1359
PBIF_Aarhus_120min	1360	1.51714	1360	1360
PBIF_Aarhus_120min	1361	1.51666	1361	1361
PBIF_Aarhus_120min	1362	1.51619	1362	1362
PBIF_Aarhus_120min	1363	1.51571	1363	1363
PBIF_Aarhus_120min	1364	1.51524	1364	1364
PBIF_Aarhus_120min	1365	1.51476	1365	1365
PBIF_Aarhus_120min	1366	1.51429	1366	1366
PBIF_Aarhus_120min	1367	1.51382	1367	1367
PBIF_Aarhus_120min	1368	1.51334	1368	1368
PBIF_Aarhus_120min	1369	1.51287	1369	1369
PBIF_Aarhus_120min	1370	1.5124	1370	1370
PBIF_Aarhus_120min	1371	1.51193	1371	1371
PBIF_Aarhus_120min	1372	1.51146	1372	1372
PBIF_Aarhus_120min	1373	1.51098	1373	1373
PBIF_Aarhus_120min	1374	1.51051	1374	1374
PBIF_Aarhus_120min	1375	1.51004	1375	1375
PBIF_Aarhus_120min	1376	1.50957	1376	1376
PBIF_Aarhus_120min	1377	1.5091	1377	1377
PBIF_Aarhus_120min	1378	1.50864	1378	1378
PBIF_Aarhus_120min	1379	1.50817	1379	1379
PBIF_Aarhus_120min	1380	1.5077	1380	1380
PBIF_Aarhus_120min	1381	1.50723	1381	1381
PBIF_Aarhus_120min	1382	1.50676	1382	1382
PBIF_Aarhus_120min	1383	1.5063	1383	1383
PBIF_Aarhus_120min	1384	1.50583	1384	1384
PBIF_Aarhus_120min	1385	1.50536	1385	1385
PBIF_Aarhus_120min	1386	1.5049	1386	1386
PBIF_Aarhus_120min	1387	1.50443	1387	1387
PBIF_Aarhus_120min	1388	1.50397	1388	1388
PBIF_Aarhus_120min	1389	1.5035	1389	1389
PBIF_Aarhus_120min	1390	1.50304	1390	1390
PBIF_Aarhus_120min	1391	1.50258	1391	1391
PBIF_Aarhus_120min	1392	1.50211	1392	1392
PBIF_Aarhus_120min	1393	1.50165	1393	1393
PBIF_Aarhus_120min	1394	1.50119	1394	1394
PBIF_Aarhus_120min	1395	1.50073	1395	1395
PBIF_Aarhus_120min	1396	1.50026	1396	1396
PBIF_Aarhus_120min	1397	1.4998	1397	1397
PBIF_Aarhus_120min	1398	1.49934	1398	1398
PBIF_Aarhus_120min	1399	1.49888	1399	1399
PBIF_Aarhus_120min	1400	1.49842	1400	1400
PBIF_Aarhus_120min	1401	1.49796	1401	1401
PBIF_Aarhus_120min	1402	1.4975	1402	1402
PBIF_Aarhus_120min	1403	1.49704	1403	1403
PBIF_Aarhus_120min	1404	1.49659	1404	1404
PBIF_Aarhus_120min	1405	1.49613	1405	1405
PBIF_Aarhus_120min	1406	1.49567	1406	1406
PBIF_Aarhus_120min	1407	1.49521	1407	1407
PBIF_Aarhus_120min	1408	1.49476	1408	1408
PBIF_Aarhus_120min	1409	1.4943	1409	1409
PBIF_Aarhus_120min	1410	1.49384	1410	1410
PBIF_Aarhus_120min	1411	1.49339	1411	1411
PBIF_Aarhus_120min	1412	1.49293	1412	1412
PBIF_Aarhus_120min	1413	1.49248	1413	1413
PBIF_Aarhus_120min	1414	1.49202	1414	1414
PBIF_Aarhus_120min	1415	1.49157	1415	1415
PBIF_Aarhus_120min	1416	1.49112	1416	1416
PBIF_Aarhus_120min	1417	1.49066	1417	1417
PBIF_Aarhus_120min	1418	1.49021	1418	1418
PBIF_Aarhus_120min	1419	1.48976	1419	1419
PBIF_Aarhus_120min	1420	1.4893	1420	1420
PBIF_Aarhus_120min	1421	1.48885	1421	1421
PBIF_Aarhus_120min	1422	1.4884	1422	1422
PBIF_Aarhus_120min	1423	1.48795	1423	1423
PBIF_Aarhus_120min	1424	1.4875	1424	1424
PBIF_Aarhus_120min	1425	1.48705	1425	1425
PBIF_Aarhus_120min	1426	1.4866	1426	1426
PBIF_Aarhus_120min	1427	1.48615	1427	1427
PBIF_Aarhus_120min	1428	1.4857	1428	1428
PBIF_Aarhus_120min	1429	1.48525	1429	1429
PBIF_Aarhus_120min	1430	1.4848	1430	1430
PBIF_Aarhus_120min	1431	1.48436	1431	1431
PBIF_Aarhus_120min	1432	1.48391	1432	1432
PBIF_Aarhus_120min	1433	1.48346	1433	1433
PBIF_Aarhus_120min	1434	1.48301	1434	1434
PBIF_Aarhus_120min	1435	1.48257	1435	1435
PBIF_Aarhus_120min	1436	1.48212	1436	1436
PBIF_Aarhus_120min	1437	1.48168	1437	1437
PBIF_Aarhus_120min	1438	1.48123	1438	1438
PBIF_Aarhus_120min	1439	1.48078	1439	1439
PBIF_Aarhus_120min	1440	1.48034	1440	1440
PBIF_Aarhus_120min	1441	1.4799	1441	1441
PBIF_Aarhus_120min	1442	1.47945	1442	1442
PBIF_Aarhus_120min	1443	1.47901	1443	1443
PBIF_Aarhus_120min	1444	1.47856	1444	1444
PBIF_Aarhus_120min	1445	1.47812	1445	1445
PBIF_Aarhus_120min	1446	1.47768	1446	1446
PBIF_Aarhus_120min	1447	1.47724	1447	1447
PBIF_Aarhus_120min	1448	1.4768	1448	1448
PBIF_Aarhus_120min	1449	1.47635	1449	1449
PBIF_Aarhus_120min	1450	1.47591	1450	1450
PBIF_Aarhus_120min	1451	1.47547	1451	1451
PBIF_Aarhus_120min	1452	1.47503	1452	1452
PBIF_Aarhus_120min	1453	1.47459	1453	1453
PBIF_Aarhus_120min	1454	1.47415	1454	1454
PBIF_Aarhus_120min	1455	1.47371	1455	1455
PBIF_Aarhus_120min	1456	1.47328	1456	1456
PBIF_Aarhus_120min	1457	1.47284	1457	1457
PBIF_Aarhus_120min	1458	1.4724	1458	1458
PBIF_Aarhus_120min	1459	1.47196	1459	1459
PBIF_Aarhus_120min	1460	1.47152	1460	1460
PBIF_Aarhus_120min	1461	1.47109	1461	1461
PBIF_Aarhus_120min	1462	1.47065	1462	1462
PBIF_Aarhus_120min	1463	1.47021	1463	1463
PBIF_Aarhus_120min	1464	1.46978	1464	1464
PBIF_Aarhus_120min	1465	1.46934	1465	1465
PBIF_Aarhus_120min	1466	1.46891	1466	1466
PBIF_Aarhus_120min	1467	1.46847	1467	1467
PBIF_Aarhus_120min	1468	1.46804	1468	1468
PBIF_Aarhus_120min	1469	1.4676	1469	1469
PBIF_Aarhus_120min	1470	1.46717	1470	1470
PBIF_Aarhus_120min	1471	1.46674	1471	1471
PBIF_Aarhus_120min	1472	1.4663	1472	1472
PBIF_Aarhus_120min	1473	1.46587	1473	1473
PBIF_Aarhus_120min	1474	1.46544	1474	1474
PBIF_Aarhus_120min	1475	1.46501	1475	1475
PBIF_Aarhus_120min	1476	1.46457	1476	1476
PBIF_Aarhus_120min	1477	1.46414	1477	1477
PBIF_Aarhus_120min	1478	1.46371	1478	1478
PBIF_Aarhus_120min	1479	1.46328	1479	1479
PBIF_Aarhus_120min	1480	1.46285	1480	1480
PBIF_Aarhus_120min	1481	1.46242	1481	1481
PBIF_Aarhus_120min	1482	1.46199	1482	1482
PBIF_Aarhus_120min	1483	1.46156	1483	1483
PBIF_Aarhus_120min	1484	1.46113	1484	1484
PBIF_Aarhus_120min	1485	1.46071	1485	1485
PBIF_Aarhus_120min	1486	1.46028	1486	1486
PBIF_Aarhus_120min	1487	1.45985	1487	1487
PBIF_Aarhus_120min	1488	1.45942	1488	1488
PBIF_Aarhus_120min	1489	1.45899	1489	1489
PBIF_Aarhus_120min	1490	1.45857	1490	1490
PBIF_Aarhus_120min	1491	1.45814	1491	1491
PBIF_Aarhus_120min	1492	1.45771	1492	1492
PBIF_Aarhus_120min	1493	1.45729	1493	1493
PBIF_Aarhus_120min	1494	1.45686	1494	1494
PBIF_Aarhus_120min	1495	1.45644	1495	1495
PBIF_Aarhus_120min	1496	1.45601	1496	1496
PBIF_Aarhus_120min	1497	1.45559	1497	1497
PBIF_Aarhus_120min	1498	1.45516	1498	1498
PBIF_Aarhus_120min	1499	1.45474	1499	1499
PBIF_Aarhus_120min	1500	1.45432	1500	1500
PBIF_Aarhus_120min	1501	1.45389	1501	1501
PBIF_Aarhus_120min	1502	1.45347	1502	1502
PBIF_Aarhus_120min	1503	1.45305	1503	1503
PBIF_Aarhus_120min	1504	1.45263	1504	1504
PBIF_Aarhus_120min	1505	1.45221	1505	1505
PBIF_Aarhus_120min	1506	1.45178	1506	1506
PBIF_Aarhus_120min	1507	1.45136	1507	1507
PBIF_Aarhus_120min	1508	1.45094	1508	1508
PBIF_Aarhus_120min	1509	1.45052	1509	1509
PBIF_Aarhus_120min	1510	1.4501	1510	1510
PBIF_Aarhus_120min	1511	1.44968	1511	1511
PBIF_Aarhus_120min	1512	1.44926	1512	1512
PBIF_Aarhus_120min	1513	1.44884	1513	1513
PBIF_Aarhus_120min	1514	1.44843	1514	1514
PBIF_Aarhus_120min	1515	1.44801	1515	1515
PBIF_Aarhus_120min	1516	1.44759	1516	1516
PBIF_Aarhus_120min	1517	1.44717	1517	1517
PBIF_Aarhus_120min	1518	1.44675	1518	1518
PBIF_Aarhus_120min	1519	1.44634	1519	1519
PBIF_Aarhus_120min	1520	1.44592	1520	1520
PBIF_Aarhus_120min	1521	1.4455	1521	1521
PBIF_Aarhus_120min	1522	1.44509	1522	1522
PBIF_Aarhus_120min	1523	1.44467	1523	1523
PBIF_Aarhus_120min	1524	1.44426	1524	1524
PBIF_Aarhus_120min	1525	1.44384	1525	1525
PBIF_Aarhus_120min	1526	1.44343	1526	1526
PBIF_Aarhus_120min	1527	1.44301	1527	1527
PBIF_Aarhus_120min	1528	1.4426	1528	1528
PBIF_Aarhus_120min	1529	1.44218	1529	1529
PBIF_Aarhus_120min	1530	1.44177	1530	1530
PBIF_Aarhus_120min	1531	1.44136	1531	1531
PBIF_Aarhus_120min	1532	1.44094	1532	1532
PBIF_Aarhus_120min	1533	1.44053	1533	1533
PBIF_Aarhus_120min	1534	1.44012	1534	1534
PBIF_Aarhus_120min	1535	1.43971	1535	1535
PBIF_Aarhus_120min	1536	1.43929	1536	1536
PBIF_Aarhus_120min	1537	1.43888	1537	1537
PBIF_Aarhus_120min	1538	1.43847	1538	1538
PBIF_Aarhus_120min	1539	1.43806	1539	1539
PBIF_Aarhus_120min	1540	1.43765	1540	1540
PBIF_Aarhus_120min	1541	1.43724	1541	1541
PBIF_Aarhus_120min	1542	1.43683	1542	1542
PBIF_Aarhus_120min	1543	1.43642	1543	1543
PBIF_Aarhus_120min	1544	1.43601	1544	1544
PBIF_Aarhus_120min	1545	1.4356	1545	1545
PBIF_Aarhus_120min	1546	1.4352	1546	1546
PBIF_Aarhus_120min	1547	1.43479	1547	1547
PBIF_Aarhus_120min	1548	1.43438	1548	1548
PBIF_Aarhus_120min	1549	1.43397	1549	1549
PBIF_Aarhus_120min	1550	1.43357	1550	1550
PBIF_Aarhus_120min	1551	1.43316	1551	1551
PBIF_Aarhus_120min	1552	1.43275	1552	1552
PBIF_Aarhus_120min	1553	1.43235	1553	1553
PBIF_Aarhus_120min	1554	1.43194	1554	1554
PBIF_Aarhus_120min	1555	1.43153	1555	1555
PBIF_Aarhus_120min	1556	1.43113	1556	1556
PBIF_Aarhus_120min	1557	1.43072	1557	1557
PBIF_Aarhus_120min	1558	1.43032	1558	1558
PBIF_Aarhus_120min	1559	1.42991	1559	1559
PBIF_Aarhus_120min	1560	1.42951	1560	1560
PBIF_Aarhus_120min	1561	1.42911	1561	1561
PBIF_Aarhus_120min	1562	1.4287	1562	1562
PBIF_Aarhus_120min	1563	1.4283	1563	1563
PBIF_Aarhus_120min	1564	1.4279	1564	1564
PBIF_Aarhus_120min	1565	1.42749	1565	1565
PBIF_Aarhus_120min	1566	1.42709	1566	1566
PBIF_Aarhus_120min	1567	1.42669	1567	1567
PBIF_Aarhus_120min	1568	1.42629	1568	1568
PBIF_Aarhus_120min	1569	1.42589	1569	1569
PBIF_Aarhus_120min	1570	1.42549	1570	1570
PBIF_Aarhus_120min	1571	1.42509	1571	1571
PBIF_Aarhus_120min	1572	1.42468	1572	1572
PBIF_Aarhus_120min	1573	1.42428	1573	1573
PBIF_Aarhus_120min	1574	1.42388	1574	1574
PBIF_Aarhus_120min	1575	1.42349	1575	1575
PBIF_Aarhus_120min	1576	1.42309	1576	1576
PBIF_Aarhus_120min	1577	1.42269	1577	1577
PBIF_Aarhus_120min	1578	1.42229	1578	1578
PBIF_Aarhus_120min	1579	1.42189	1579	1579
PBIF_Aarhus_120min	1580	1.42149	1580	1580
PBIF_Aarhus_120min	1581	1.42109	1581	1581
PBIF_Aarhus_120min	1582	1.4207	1582	1582
PBIF_Aarhus_120min	1583	1.4203	1583	1583
PBIF_Aarhus_120min	1584	1.4199	1584	1584
PBIF_Aarhus_120min	1585	1.41951	1585	1585
PBIF_Aarhus_120min	1586	1.41911	1586	1586
PBIF_Aarhus_120min	1587	1.41871	1587	1587
PBIF_Aarhus_120min	1588	1.41832	1588	1588
PBIF_Aarhus_120min	1589	1.41792	1589	1589
PBIF_Aarhus_120min	1590	1.41753	1590	1590
PBIF_Aarhus_120min	1591	1.41713	1591	1591
PBIF_Aarhus_120min	1592	1.41674	1592	1592
PBIF_Aarhus_120min	1593	1.41634	1593	1593
PBIF_Aarhus_120min	1594	1.41595	1594	1594
PBIF_Aarhus_120min	1595	1.41556	1595	1595
PBIF_Aarhus_120min	1596	1.41516	1596	1596
PBIF_Aarhus_120min	1597	1.41477	1597	1597
PBIF_Aarhus_120min	1598	1.41438	1598	1598
PBIF_Aarhus_120min	1599	1.41399	1599	1599
PBIF_Aarhus_120min	1600	1.41359	1600	1600
PBIF_Aarhus_120min	1601	1.4132	1601	1601
PBIF_Aarhus_120min	1602	1.41281	1602	1602
PBIF_Aarhus_120min	1603	1.41242	1603	1603
PBIF_Aarhus_120min	1604	1.41203	1604	1604
PBIF_Aarhus_120min	1605	1.41164	1605	1605
PBIF_Aarhus_120min	1606	1.41125	1606	1606
PBIF_Aarhus_120min	1607	1.41086	1607	1607
PBIF_Aarhus_120min	1608	1.41047	1608	1608
PBIF_Aarhus_120min	1609	1.41008	1609	1609
PBIF_Aarhus_120min	1610	1.40969	1610	1610
PBIF_Aarhus_120min	1611	1.4093	1611	1611
PBIF_Aarhus_120min	1612	1.40891	1612	1612
PBIF_Aarhus_120min	1613	1.40852	1613	1613
PBIF_Aarhus_120min	1614	1.40813	1614	1614
PBIF_Aarhus_120min	1615	1.40775	1615	1615
PBIF_Aarhus_120min	1616	1.40736	1616	1616
PBIF_Aarhus_120min	1617	1.40697	1617	1617
PBIF_Aarhus_120min	1618	1.40658	1618	1618
PBIF_Aarhus_120min	1619	1.4062	1619	1619
PBIF_Aarhus_120min	1620	1.40581	1620	1620
PBIF_Aarhus_120min	1621	1.40542	1621	1621
PBIF_Aarhus_120min	1622	1.40504	1622	1622
PBIF_Aarhus_120min	1623	1.40465	1623	1623
PBIF_Aarhus_120min	1624	1.40427	1624	1624
PBIF_Aarhus_120min	1625	1.40388	1625	1625
PBIF_Aarhus_120min	1626	1.4035	1626	1626
PBIF_Aarhus_120min	1627	1.40311	1627	1627
PBIF_Aarhus_120min	1628	1.40273	1628	1628
PBIF_Aarhus_120min	1629	1.40235	1629	1629
PBIF_Aarhus_120min	1630	1.40196	1630	1630
PBIF_Aarhus_120min	1631	1.40158	1631	1631
PBIF_Aarhus_120min	1632	1.4012	1632	1632
PBIF_Aarhus_120min	1633	1.40081	1633	1633
PBIF_Aarhus_120min	1634	1.40043	1634	1634
PBIF_Aarhus_120min	1635	1.40005	1635	1635
PBIF_Aarhus_120min	1636	1.39967	1636	1636
PBIF_Aarhus_120min	1637	1.39928	1637	1637
PBIF_Aarhus_120min	1638	1.3989	1638	1638
PBIF_Aarhus_120min	1639	1.39852	1639	1639
PBIF_Aarhus_120min	1640	1.39814	1640	1640
PBIF_Aarhus_120min	1641	1.39776	1641	1641
PBIF_Aarhus_120min	1642	1.39738	1642	1642
PBIF_Aarhus_120min	1643	1.397	1643	1643
PBIF_Aarhus_120min	1644	1.39662	1644	1644
PBIF_Aarhus_120min	1645	1.39624	1645	1645
PBIF_Aarhus_120min	1646	1.39586	1646	1646
PBIF_Aarhus_120min	1647	1.39548	1647	1647
PBIF_Aarhus_120min	1648	1.3951	1648	1648
PBIF_Aarhus_120min	1649	1.39473	1649	1649
PBIF_Aarhus_120min	1650	1.39435	1650	1650
PBIF_Aarhus_120min	1651	1.39397	1651	1651
PBIF_Aarhus_120min	1652	1.39359	1652	1652
PBIF_Aarhus_120min	1653	1.39321	1653	1653
PBIF_Aarhus_120min	1654	1.39284	1654	1654
PBIF_Aarhus_120min	1655	1.39246	1655	1655
PBIF_Aarhus_120min	1656	1.39208	1656	1656
PBIF_Aarhus_120min	1657	1.39171	1657	1657
PBIF_Aarhus_120min	1658	1.39133	1658	1658
PBIF_Aarhus_120min	1659	1.39096	1659	1659
PBIF_Aarhus_120min	1660	1.39058	1660	1660
PBIF_Aarhus_120min	1661	1.39021	1661	1661
PBIF_Aarhus_120min	1662	1.38983	1662	1662
PBIF_Aarhus_120min	1663	1.38946	1663	1663
PBIF_Aarhus_120min	1664	1.38908	1664	1664
PBIF_Aarhus_120min	1665	1.38871	1665	1665
PBIF_Aarhus_120min	1666	1.38833	1666	1666
PBIF_Aarhus_120min	1667	1.38796	1667	1667
PBIF_Aarhus_120min	1668	1.38759	1668	1668
PBIF_Aarhus_120min	1669	1.38721	1669	1669
PBIF_Aarhus_120min	1670	1.38684	1670	1670
PBIF_Aarhus_120min	1671	1.38647	1671	1671
PBIF_Aarhus_120min	1672	1.3861	1672	1672
PBIF_Aarhus_120min	1673	1.38572	1673	1673
PBIF_Aarhus_120min	1674	1.38535	1674	1674
PBIF_Aarhus_120min	1675	1.38498	1675	1675
PBIF_Aarhus_120min	1676	1.38461	1676	1676
PBIF_Aarhus_120min	1677	1.38424	1677	1677
PBIF_Aarhus_120min	1678	1.38387	1678	1678
PBIF_Aarhus_120min	1679	1.3835	1679	1679
PBIF_Aarhus_120min	1680	1.38313	1680	1680
PBIF_Aarhus_120min	1681	1.38276	1681	1681
PBIF_Aarhus_120min	1682	1.38239	1682	1682
PBIF_Aarhus_120min	1683	1.38202	1683	1683
PBIF_Aarhus_120min	1684	1.38165	1684	1684
PBIF_Aarhus_120min	1685	1.38128	1685	1685
PBIF_Aarhus_120min	1686	1.38091	1686	1686
PBIF_Aarhus_120min	1687	1.38054	1687	1687
PBIF_Aarhus_120min	1688	1.38018	1688	1688
PBIF_Aarhus_120min	1689	1.37981	1689	1689
PBIF_Aarhus_120min	1690	1.37944	1690	1690
PBIF_Aarhus_120min	1691	1.37907	1691	1691
PBIF_Aarhus_120min	1692	1.37871	1692	1692
PBIF_Aarhus_120min	1693	1.37834	1693	1693
PBIF_Aarhus_120min	1694	1.37797	1694	1694
PBIF_Aarhus_120min	1695	1.37761	1695	1695
PBIF_Aarhus_120min	1696	1.37724	1696	1696
PBIF_Aarhus_120min	1697	1.37687	1697	1697
PBIF_Aarhus_120min	1698	1.37651	1698	1698
PBIF_Aarhus_120min	1699	1.37614	1699	1699
PBIF_Aarhus_120min	1700	1.37578	1700	1700
PBIF_Aarhus_120min	1701	1.37541	1701	1701
PBIF_Aarhus_120min	1702	1.37505	1702	1702
PBIF_Aarhus_120min	1703	1.37469	1703	1703
PBIF_Aarhus_120min	1704	1.37432	1704	1704
PBIF_Aarhus_120min	1705	1.37396	1705	1705
PBIF_Aarhus_120min	1706	1.37359	1706	1706
PBIF_Aarhus_120min	1707	1.37323	1707	1707
PBIF_Aarhus_120min	1708	1.37287	1708	1708
PBIF_Aarhus_120min	1709	1.37251	1709	1709
PBIF_Aarhus_120min	1710	1.37214	1710	1710
PBIF_Aarhus_120min	1711	1.37178	1711	1711
PBIF_Aarhus_120min	1712	1.37142	1712	1712
PBIF_Aarhus_120min	1713	1.37106	1713	1713
PBIF_Aarhus_120min	1714	1.37069	1714	1714
PBIF_Aarhus_120min	1715	1.37033	1715	1715
PBIF_Aarhus_120min	1716	1.36997	1716	1716
PBIF_Aarhus_120min	1717	1.36961	1717	1717
PBIF_Aarhus_120min	1718	1.36925	1718	1718
PBIF_Aarhus_120min	1719	1.36889	1719	1719
PBIF_Aarhus_120min	1720	1.36853	1720	1720
PBIF_Aarhus_120min	1721	1.36817	1721	1721
PBIF_Aarhus_120min	1722	1.36781	1722	1722
PBIF_Aarhus_120min	1723	1.36745	1723	1723
PBIF_Aarhus_120min	1724	1.36709	1724	1724
PBIF_Aarhus_120min	1725	1.36673	1725	1725
PBIF_Aarhus_120min	1726	1.36638	1726	1726
PBIF_Aarhus_120min	1727	1.36602	1727	1727
PBIF_Aarhus_120min	1728	1.36566	1728	1728
PBIF_Aarhus_120min	1729	1.3653	1729	1729
PBIF_Aarhus_120min	1730	1.36494	1730	1730
PBIF_Aarhus_120min	1731	1.36459	1731	1731
PBIF_Aarhus_120min	1732	1.36423	1732	1732
PBIF_Aarhus_120min	1733	1.36387	1733	1733
PBIF_Aarhus_120min	1734	1.36352	1734	1734
PBIF_Aarhus_120min	1735	1.36316	1735	1735
PBIF_Aarhus_120min	1736	1.3628	1736	1736
PBIF_Aarhus_120min	1737	1.36245	1737	1737
PBIF_Aarhus_120min	1738	1.36209	1738	1738
PBIF_Aarhus_120min	1739	1.36174	1739	1739
PBIF_Aarhus_120min	1740	1.36138	1740	1740
PBIF_Aarhus_120min	1741	1.36103	1741	1741
PBIF_Aarhus_120min	1742	1.36067	1742	1742
PBIF_Aarhus_120min	1743	1.36032	1743	1743
PBIF_Aarhus_120min	1744	1.35996	1744	1744
PBIF_Aarhus_120min	1745	1.35961	1745	1745
PBIF_Aarhus_120min	1746	1.35926	1746	1746
PBIF_Aarhus_120min	1747	1.3589	1747	1747
PBIF_Aarhus_120min	1748	1.35855	1748	1748
PBIF_Aarhus_120min	1749	1.3582	1749	1749
PBIF_Aarhus_120min	1750	1.35784	1750	1750
PBIF_Aarhus_120min	1751	1.35749	1751	1751
PBIF_Aarhus_120min	1752	1.35714	1752	1752
PBIF_Aarhus_120min	1753	1.35679	1753	1753
PBIF_Aarhus_120min	1754	1.35643	1754	1754
PBIF_Aarhus_120min	1755	1.35608	1755	1755
PBIF_Aarhus_120min	1756	1.35573	1756	1756
PBIF_Aarhus_120min	1757	1.35538	1757	1757
PBIF_Aarhus_120min	1758	1.35503	1758	1758
PBIF_Aarhus_120min	1759	1.35468	1759	1759
PBIF_Aarhus_120min	1760	1.35433	1760	1760
PBIF_Aarhus_120min	1761	1.35398	1761	1761
PBIF_Aarhus_120min	1762	1.35363	1762	1762
PBIF_Aarhus_120min	1763	1.35328	1763	1763
PBIF_Aarhus_120min	1764	1.35293	1764	1764
PBIF_Aarhus_120min	1765	1.35258	1765	1765
PBIF_Aarhus_120min	1766	1.35223	1766	1766
PBIF_Aarhus_120min	1767	1.35188	1767	1767
PBIF_Aarhus_120min	1768	1.35153	1768	1768
PBIF_Aarhus_120min	1769	1.35118	1769	1769
PBIF_Aarhus_120min	1770	1.35084	1770	1770
PBIF_Aarhus_120min	1771	1.35049	1771	1771
PBIF_Aarhus_120min	1772	1.35014	1772	1772
PBIF_Aarhus_120min	1773	1.34979	1773	1773
PBIF_Aarhus_120min	1774	1.34945	1774	1774
PBIF_Aarhus_120min	1775	1.3491	1775	1775
PBIF_Aarhus_120min	1776	1.34875	1776	1776
PBIF_Aarhus_120min	1777	1.34841	1777	1777
PBIF_Aarhus_120min	1778	1.34806	1778	1778
PBIF_Aarhus_120min	1779	1.34771	1779	1779
PBIF_Aarhus_120min	1780	1.34737	1780	1780
PBIF_Aarhus_120min	1781	1.34702	1781	1781
PBIF_Aarhus_120min	1782	1.34668	1782	1782
PBIF_Aarhus_120min	1783	1.34633	1783	1783
PBIF_Aarhus_120min	1784	1.34599	1784	1784
PBIF_Aarhus_120min	1785	1.34564	1785	1785
PBIF_Aarhus_120min	1786	1.3453	1786	1786
PBIF_Aarhus_120min	1787	1.34495	1787	1787
PBIF_Aarhus_120min	1788	1.34461	1788	1788
PBIF_Aarhus_120min	1789	1.34427	1789	1789
PBIF_Aarhus_120min	1790	1.34392	1790	1790
PBIF_Aarhus_120min	1791	1.34358	1791	1791
PBIF_Aarhus_120min	1792	1.34324	1792	1792
PBIF_Aarhus_120min	1793	1.34289	1793	1793
PBIF_Aarhus_120min	1794	1.34255	1794	1794
PBIF_Aarhus_120min	1795	1.34221	1795	1795
PBIF_Aarhus_120min	1796	1.34187	1796	1796
PBIF_Aarhus_120min	1797	1.34152	1797	1797
PBIF_Aarhus_120min	1798	1.34118	1798	1798
PBIF_Aarhus_120min	1799	1.34084	1799	1799
PBIF_Aarhus_120min	1800	1.3405	1800	1800
PBIF_Aarhus_120min	1801	1.34016	1801	1801
PBIF_Aarhus_120min	1802	1.33982	1802	1802
PBIF_Aarhus_120min	1803	1.33948	1803	1803
PBIF_Aarhus_120min	1804	1.33914	1804	1804
PBIF_Aarhus_120min	1805	1.3388	1805	1805
PBIF_Aarhus_120min	1806	1.33846	1806	1806
PBIF_Aarhus_120min	1807	1.33812	1807	1807
PBIF_Aarhus_120min	1808	1.33778	1808	1808
PBIF_Aarhus_120min	1809	1.33744	1809	1809
PBIF_Aarhus_120min	1810	1.3371	1810	1810
PBIF_Aarhus_120min	1811	1.33676	1811	1811
PBIF_Aarhus_120min	1812	1.33642	1812	1812
PBIF_Aarhus_120min	1813	1.33608	1813	1813
PBIF_Aarhus_120min	1814	1.33575	1814	1814
PBIF_Aarhus_120min	1815	1.33541	1815	1815
PBIF_Aarhus_120min	1816	1.33507	1816	1816
PBIF_Aarhus_120min	1817	1.33473	1817	1817
PBIF_Aarhus_120min	1818	1.3344	1818	1818
PBIF_Aarhus_120min	1819	1.33406	1819	1819
PBIF_Aarhus_120min	1820	1.33372	1820	1820
PBIF_Aarhus_120min	1821	1.33338	1821	1821
PBIF_Aarhus_120min	1822	1.33305	1822	1822
PBIF_Aarhus_120min	1823	1.33271	1823	1823
PBIF_Aarhus_120min	1824	1.33238	1824	1824
PBIF_Aarhus_120min	1825	1.33204	1825	1825
PBIF_Aarhus_120min	1826	1.3317	1826	1826
PBIF_Aarhus_120min	1827	1.33137	1827	1827
PBIF_Aarhus_120min	1828	1.33103	1828	1828
PBIF_Aarhus_120min	1829	1.3307	1829	1829
PBIF_Aarhus_120min	1830	1.33036	1830	1830
PBIF_Aarhus_120min	1831	1.33003	1831	1831
PBIF_Aarhus_120min	1832	1.3297	1832	1832
PBIF_Aarhus_120min	1833	1.32936	1833	1833
PBIF_Aarhus_120min	1834	1.32903	1834	1834
PBIF_Aarhus_120min	1835	1.32869	1835	1835
PBIF_Aarhus_120min	1836	1.32836	1836	1836
PBIF_Aarhus_120min	1837	1.32803	1837	1837
PBIF_Aarhus_120min	1838	1.32769	1838	1838
PBIF_Aarhus_120min	1839	1.32736	1839	1839
PBIF_Aarhus_120min	1840	1.32703	1840	1840
PBIF_Aarhus_120min	1841	1.3267	1841	1841
PBIF_Aarhus_120min	1842	1.32636	1842	1842
PBIF_Aarhus_120min	1843	1.32603	1843	1843
PBIF_Aarhus_120min	1844	1.3257	1844	1844
PBIF_Aarhus_120min	1845	1.32537	1845	1845
PBIF_Aarhus_120min	1846	1.32504	1846	1846
PBIF_Aarhus_120min	1847	1.32471	1847	1847
PBIF_Aarhus_120min	1848	1.32438	1848	1848
PBIF_Aarhus_120min	1849	1.32405	1849	1849
PBIF_Aarhus_120min	1850	1.32372	1850	1850
PBIF_Aarhus_120min	1851	1.32338	1851	1851
PBIF_Aarhus_120min	1852	1.32305	1852	1852
PBIF_Aarhus_120min	1853	1.32272	1853	1853
PBIF_Aarhus_120min	1854	1.3224	1854	1854
PBIF_Aarhus_120min	1855	1.32207	1855	1855
PBIF_Aarhus_120min	1856	1.32174	1856	1856
PBIF_Aarhus_120min	1857	1.32141	1857	1857
PBIF_Aarhus_120min	1858	1.32108	1858	1858
PBIF_Aarhus_120min	1859	1.32075	1859	1859
PBIF_Aarhus_120min	1860	1.32042	1860	1860
PBIF_Aarhus_120min	1861	1.32009	1861	1861
PBIF_Aarhus_120min	1862	1.31977	1862	1862
PBIF_Aarhus_120min	1863	1.31944	1863	1863
PBIF_Aarhus_120min	1864	1.31911	1864	1864
PBIF_Aarhus_120min	1865	1.31878	1865	1865
PBIF_Aarhus_120min	1866	1.31846	1866	1866
PBIF_Aarhus_120min	1867	1.31813	1867	1867
PBIF_Aarhus_120min	1868	1.3178	1868	1868
PBIF_Aarhus_120min	1869	1.31748	1869	1869
PBIF_Aarhus_120min	1870	1.31715	1870	1870
PBIF_Aarhus_120min	1871	1.31682	1871	1871
PBIF_Aarhus_120min	1872	1.3165	1872	1872
PBIF_Aarhus_120min	1873	1.31617	1873	1873
PBIF_Aarhus_120min	1874	1.31585	1874	1874
PBIF_Aarhus_120min	1875	1.31552	1875	1875
PBIF_Aarhus_120min	1876	1.3152	1876	1876
PBIF_Aarhus_120min	1877	1.31487	1877	1877
PBIF_Aarhus_120min	1878	1.31455	1878	1878
PBIF_Aarhus_120min	1879	1.31422	1879	1879
PBIF_Aarhus_120min	1880	1.3139	1880	1880
PBIF_Aarhus_120min	1881	1.31357	1881	1881
PBIF_Aarhus_120min	1882	1.31325	1882	1882
PBIF_Aarhus_120min	1883	1.31293	1883	1883
PBIF_Aarhus_120min	1884	1.3126	1884	1884
PBIF_Aarhus_120min	1885	1.31228	1885	1885
PBIF_Aarhus_120min	1886	1.31196	1886	1886
PBIF_Aarhus_120min	1887	1.31163	1887	1887
PBIF_Aarhus_120min	1888	1.31131	1888	1888
PBIF_Aarhus_120min	1889	1.31099	1889	1889
PBIF_Aarhus_120min	1890	1.31067	1890	1890
PBIF_Aarhus_120min	1891	1.31034	1891	1891
PBIF_Aarhus_120min	1892	1.31002	1892	1892
PBIF_Aarhus_120min	1893	1.3097	1893	1893
PBIF_Aarhus_120min	1894	1.30938	1894	1894
PBIF_Aarhus_120min	1895	1.30906	1895	1895
PBIF_Aarhus_120min	1896	1.30874	1896	1896
PBIF_Aarhus_120min	1897	1.30842	1897	1897
PBIF_Aarhus_120min	1898	1.30809	1898	1898
PBIF_Aarhus_120min	1899	1.30777	1899	1899
PBIF_Aarhus_120min	1900	1.30745	1900	1900
PBIF_Aarhus_120min	1901	1.30713	1901	1901
PBIF_Aarhus_120min	1902	1.30681	1902	1902
PBIF_Aarhus_120min	1903	1.30649	1903	1903
PBIF_Aarhus_120min	1904	1.30617	1904	1904
PBIF_Aarhus_120min	1905	1.30586	1905	1905
PBIF_Aarhus_120min	1906	1.30554	1906	1906
PBIF_Aarhus_120min	1907	1.30522	1907	1907
PBIF_Aarhus_120min	1908	1.3049	1908	1908
PBIF_Aarhus_120min	1909	1.30458	1909	1909
PBIF_Aarhus_120min	1910	1.30426	1910	1910
PBIF_Aarhus_120min	1911	1.30394	1911	1911
PBIF_Aarhus_120min	1912	1.30363	1912	1912
PBIF_Aarhus_120min	1913	1.30331	1913	1913
PBIF_Aarhus_120min	1914	1.30299	1914	1914
PBIF_Aarhus_120min	1915	1.30267	1915	1915
PBIF_Aarhus_120min	1916	1.30236	1916	1916
PBIF_Aarhus_120min	1917	1.30204	1917	1917
PBIF_Aarhus_120min	1918	1.30172	1918	1918
PBIF_Aarhus_120min	1919	1.30141	1919	1919
PBIF_Aarhus_120min	1920	1.30109	1920	1920
PBIF_Aarhus_120min	1921	1.30077	1921	1921
PBIF_Aarhus_120min	1922	1.30046	1922	1922
PBIF_Aarhus_120min	1923	1.30014	1923	1923
PBIF_Aarhus_120min	1924	1.29983	1924	1924
PBIF_Aarhus_120min	1925	1.29951	1925	1925
PBIF_Aarhus_120min	1926	1.2992	1926	1926
PBIF_Aarhus_120min	1927	1.29888	1927	1927
PBIF_Aarhus_120min	1928	1.29857	1928	1928
PBIF_Aarhus_120min	1929	1.29825	1929	1929
PBIF_Aarhus_120min	1930	1.29794	1930	1930
PBIF_Aarhus_120min	1931	1.29762	1931	1931
PBIF_Aarhus_120min	1932	1.29731	1932	1932
PBIF_Aarhus_120min	1933	1.29699	1933	1933
PBIF_Aarhus_120min	1934	1.29668	1934	1934
PBIF_Aarhus_120min	1935	1.29637	1935	1935
PBIF_Aarhus_120min	1936	1.29605	1936	1936
PBIF_Aarhus_120min	1937	1.29574	1937	1937
PBIF_Aarhus_120min	1938	1.29543	1938	1938
PBIF_Aarhus_120min	1939	1.29512	1939	1939
PBIF_Aarhus_120min	1940	1.2948	1940	1940
PBIF_Aarhus_120min	1941	1.29449	1941	1941
PBIF_Aarhus_120min	1942	1.29418	1942	1942
PBIF_Aarhus_120min	1943	1.29387	1943	1943
PBIF_Aarhus_120min	1944	1.29355	1944	1944
PBIF_Aarhus_120min	1945	1.29324	1945	1945
PBIF_Aarhus_120min	1946	1.29293	1946	1946
PBIF_Aarhus_120min	1947	1.29262	1947	1947
PBIF_Aarhus_120min	1948	1.29231	1948	1948
PBIF_Aarhus_120min	1949	1.292	1949	1949
PBIF_Aarhus_120min	1950	1.29169	1950	1950
PBIF_Aarhus_120min	1951	1.29138	1951	1951
PBIF_Aarhus_120min	1952	1.29107	1952	1952
PBIF_Aarhus_120min	1953	1.29076	1953	1953
PBIF_Aarhus_120min	1954	1.29045	1954	1954
PBIF_Aarhus_120min	1955	1.29014	1955	1955
PBIF_Aarhus_120min	1956	1.28983	1956	1956
PBIF_Aarhus_120min	1957	1.28952	1957	1957
PBIF_Aarhus_120min	1958	1.28921	1958	1958
PBIF_Aarhus_120min	1959	1.2889	1959	1959
PBIF_Aarhus_120min	1960	1.28859	1960	1960
PBIF_Aarhus_120min	1961	1.28828	1961	1961
PBIF_Aarhus_120min	1962	1.28797	1962	1962
PBIF_Aarhus_120min	1963	1.28767	1963	1963
PBIF_Aarhus_120min	1964	1.28736	1964	1964
PBIF_Aarhus_120min	1965	1.28705	1965	1965
PBIF_Aarhus_120min	1966	1.28674	1966	1966
PBIF_Aarhus_120min	1967	1.28643	1967	1967
PBIF_Aarhus_120min	1968	1.28613	1968	1968
PBIF_Aarhus_120min	1969	1.28582	1969	1969
PBIF_Aarhus_120min	1970	1.28551	1970	1970
PBIF_Aarhus_120min	1971	1.28521	1971	1971
PBIF_Aarhus_120min	1972	1.2849	1972	1972
PBIF_Aarhus_120min	1973	1.28459	1973	1973
PBIF_Aarhus_120min	1974	1.28429	1974	1974
PBIF_Aarhus_120min	1975	1.28398	1975	1975
PBIF_Aarhus_120min	1976	1.28367	1976	1976
PBIF_Aarhus_120min	1977	1.28337	1977	1977
PBIF_Aarhus_120min	1978	1.28306	1978	1978
PBIF_Aarhus_120min	1979	1.28276	1979	1979
PBIF_Aarhus_120min	1980	1.28245	1980	1980
PBIF_Aarhus_120min	1981	1.28215	1981	1981
PBIF_Aarhus_120min	1982	1.28184	1982	1982
PBIF_Aarhus_120min	1983	1.28154	1983	1983
PBIF_Aarhus_120min	1984	1.28123	1984	1984
PBIF_Aarhus_120min	1985	1.28093	1985	1985
PBIF_Aarhus_120min	1986	1.28063	1986	1986
PBIF_Aarhus_120min	1987	1.28032	1987	1987
PBIF_Aarhus_120min	1988	1.28002	1988	1988
PBIF_Aarhus_120min	1989	1.27971	1989	1989
PBIF_Aarhus_120min	1990	1.27941	1990	1990
PBIF_Aarhus_120min	1991	1.27911	1991	1991
PBIF_Aarhus_120min	1992	1.27881	1992	1992
PBIF_Aarhus_120min	1993	1.2785	1993	1993
PBIF_Aarhus_120min	1994	1.2782	1994	1994
PBIF_Aarhus_120min	1995	1.2779	1995	1995
PBIF_Aarhus_120min	1996	1.2776	1996	1996
[truncated: 5,204 more rows]
