# Supplementary material for: Clinical validation of a population-based input function for 20-min dynamic whole-body 18F-FDG multiparametric PET imaging
Source: EJNMMI Phys. 2022 Sep 8;9:60. doi: 10.1186/s40658-022-00490-y (PMC9458803; doi:10.1186/s40658-022-00490-y)
Supplement: Supplementary file 3 — Additional file 3: The same PBIF calculated with Eq.4 and parameters from Table 2 (last column). If needed, readers can convolve this file with the shape of their own injector system. [file 40658_2022_490_MOESM3_ESM.csv]

Comment
DATA
Input function name	Activity time (s)	Activity (Bq/ml)	Sample Start (s)	Sample End (s)
PBIF_Aarhus_120min	0	0	0	0
PBIF_Aarhus_120min	1	0	1	1
PBIF_Aarhus_120min	2	0	2	2
PBIF_Aarhus_120min	3	0	3	3
PBIF_Aarhus_120min	4	0	4	4
PBIF_Aarhus_120min	5	0	5	5
PBIF_Aarhus_120min	6	0	6	6
PBIF_Aarhus_120min	7	0	7	7
PBIF_Aarhus_120min	8	0	8	8
PBIF_Aarhus_120min	9	0	9	9
PBIF_Aarhus_120min	10	4.04785	10	10
PBIF_Aarhus_120min	11	22.1357	11	11
PBIF_Aarhus_120min	12	30.845	12	12
PBIF_Aarhus_120min	13	33.5276	13	13
PBIF_Aarhus_120min	14	33.0834	14	14
PBIF_Aarhus_120min	15	31.1146	15	15
PBIF_Aarhus_120min	16	28.5045	16	16
PBIF_Aarhus_120min	17	25.7331	17	17
PBIF_Aarhus_120min	18	23.052	18	18
PBIF_Aarhus_120min	19	20.5832	19	19
PBIF_Aarhus_120min	20	18.3755	20	20
PBIF_Aarhus_120min	21	16.4375	21	21
PBIF_Aarhus_120min	22	14.7565	22	22
PBIF_Aarhus_120min	23	13.3099	23	23
PBIF_Aarhus_120min	24	12.0712	24	24
PBIF_Aarhus_120min	25	11.0136	25	25
PBIF_Aarhus_120min	26	10.1119	26	26
PBIF_Aarhus_120min	27	9.34348	27	27
PBIF_Aarhus_120min	28	8.68822	28	28
PBIF_Aarhus_120min	29	8.12881	29	29
PBIF_Aarhus_120min	30	7.65039	30	30
PBIF_Aarhus_120min	31	7.24036	31	31
PBIF_Aarhus_120min	32	6.88808	32	32
PBIF_Aarhus_120min	33	6.58457	33	33
PBIF_Aarhus_120min	34	6.3223	34	34
PBIF_Aarhus_120min	35	6.09496	35	35
PBIF_Aarhus_120min	36	5.89723	36	36
PBIF_Aarhus_120min	37	5.72467	37	37
PBIF_Aarhus_120min	38	5.57353	38	38
PBIF_Aarhus_120min	39	5.44067	39	39
PBIF_Aarhus_120min	40	5.32344	40	40
PBIF_Aarhus_120min	41	5.2196	41	41
PBIF_Aarhus_120min	42	5.12727	42	42
PBIF_Aarhus_120min	43	5.04484	43	43
PBIF_Aarhus_120min	44	4.97097	44	44
PBIF_Aarhus_120min	45	4.90449	45	45
PBIF_Aarhus_120min	46	4.84443	46	46
PBIF_Aarhus_120min	47	4.78995	47	47
PBIF_Aarhus_120min	48	4.74032	48	48
PBIF_Aarhus_120min	49	4.69494	49	49
PBIF_Aarhus_120min	50	4.65327	50	50
PBIF_Aarhus_120min	51	4.61487	51	51
PBIF_Aarhus_120min	52	4.57933	52	52
PBIF_Aarhus_120min	53	4.54633	53	53
PBIF_Aarhus_120min	54	4.51557	54	54
PBIF_Aarhus_120min	55	4.48678	55	55
PBIF_Aarhus_120min	56	4.45976	56	56
PBIF_Aarhus_120min	57	4.43431	57	57
PBIF_Aarhus_120min	58	4.41025	58	58
PBIF_Aarhus_120min	59	4.38745	59	59
PBIF_Aarhus_120min	60	4.36577	60	60
PBIF_Aarhus_120min	61	4.3451	61	61
PBIF_Aarhus_120min	62	4.32534	62	62
PBIF_Aarhus_120min	63	4.3064	63	63
PBIF_Aarhus_120min	64	4.2882	64	64
PBIF_Aarhus_120min	65	4.27068	65	65
PBIF_Aarhus_120min	66	4.25377	66	66
PBIF_Aarhus_120min	67	4.23742	67	67
PBIF_Aarhus_120min	68	4.22158	68	68
PBIF_Aarhus_120min	69	4.20622	69	69
PBIF_Aarhus_120min	70	4.19128	70	70
PBIF_Aarhus_120min	71	4.17674	71	71
PBIF_Aarhus_120min	72	4.16256	72	72
PBIF_Aarhus_120min	73	4.14873	73	73
PBIF_Aarhus_120min	74	4.1352	74	74
PBIF_Aarhus_120min	75	4.12197	75	75
PBIF_Aarhus_120min	76	4.10901	76	76
PBIF_Aarhus_120min	77	4.09631	77	77
PBIF_Aarhus_120min	78	4.08384	78	78
PBIF_Aarhus_120min	79	4.0716	79	79
PBIF_Aarhus_120min	80	4.05956	80	80
PBIF_Aarhus_120min	81	4.04773	81	81
PBIF_Aarhus_120min	82	4.03608	82	82
PBIF_Aarhus_120min	83	4.0246	83	83
PBIF_Aarhus_120min	84	4.01329	84	84
PBIF_Aarhus_120min	85	4.00215	85	85
PBIF_Aarhus_120min	86	3.99115	86	86
PBIF_Aarhus_120min	87	3.98029	87	87
PBIF_Aarhus_120min	88	3.96958	88	88
PBIF_Aarhus_120min	89	3.959	89	89
PBIF_Aarhus_120min	90	3.94854	90	90
PBIF_Aarhus_120min	91	3.9382	91	91
PBIF_Aarhus_120min	92	3.92798	92	92
PBIF_Aarhus_120min	93	3.91787	93	93
PBIF_Aarhus_120min	94	3.90787	94	94
PBIF_Aarhus_120min	95	3.89797	95	95
PBIF_Aarhus_120min	96	3.88818	96	96
PBIF_Aarhus_120min	97	3.87848	97	97
PBIF_Aarhus_120min	98	3.86887	98	98
PBIF_Aarhus_120min	99	3.85936	99	99
PBIF_Aarhus_120min	100	3.84993	100	100
PBIF_Aarhus_120min	101	3.8406	101	101
PBIF_Aarhus_120min	102	3.83134	102	102
PBIF_Aarhus_120min	103	3.82217	103	103
PBIF_Aarhus_120min	104	3.81308	104	104
PBIF_Aarhus_120min	105	3.80406	105	105
PBIF_Aarhus_120min	106	3.79512	106	106
PBIF_Aarhus_120min	107	3.78625	107	107
PBIF_Aarhus_120min	108	3.77746	108	108
PBIF_Aarhus_120min	109	3.76873	109	109
PBIF_Aarhus_120min	110	3.76008	110	110
PBIF_Aarhus_120min	111	3.75149	111	111
PBIF_Aarhus_120min	112	3.74296	112	112
PBIF_Aarhus_120min	113	3.73451	113	113
PBIF_Aarhus_120min	114	3.72611	114	114
PBIF_Aarhus_120min	115	3.71778	115	115
PBIF_Aarhus_120min	116	3.70951	116	116
PBIF_Aarhus_120min	117	3.7013	117	117
PBIF_Aarhus_120min	118	3.69315	118	118
PBIF_Aarhus_120min	119	3.68505	119	119
PBIF_Aarhus_120min	120	3.67701	120	120
PBIF_Aarhus_120min	121	3.66903	121	121
PBIF_Aarhus_120min	122	3.6611	122	122
PBIF_Aarhus_120min	123	3.65323	123	123
PBIF_Aarhus_120min	124	3.64541	124	124
PBIF_Aarhus_120min	125	3.63764	125	125
PBIF_Aarhus_120min	126	3.62992	126	126
PBIF_Aarhus_120min	127	3.62226	127	127
PBIF_Aarhus_120min	128	3.61464	128	128
PBIF_Aarhus_120min	129	3.60707	129	129
PBIF_Aarhus_120min	130	3.59956	130	130
PBIF_Aarhus_120min	131	3.59209	131	131
PBIF_Aarhus_120min	132	3.58466	132	132
PBIF_Aarhus_120min	133	3.57728	133	133
PBIF_Aarhus_120min	134	3.56995	134	134
PBIF_Aarhus_120min	135	3.56267	135	135
PBIF_Aarhus_120min	136	3.55543	136	136
PBIF_Aarhus_120min	137	3.54823	137	137
PBIF_Aarhus_120min	138	3.54107	138	138
PBIF_Aarhus_120min	139	3.53396	139	139
PBIF_Aarhus_120min	140	3.52689	140	140
PBIF_Aarhus_120min	141	3.51987	141	141
PBIF_Aarhus_120min	142	3.51288	142	142
PBIF_Aarhus_120min	143	3.50594	143	143
PBIF_Aarhus_120min	144	3.49903	144	144
PBIF_Aarhus_120min	145	3.49217	145	145
PBIF_Aarhus_120min	146	3.48534	146	146
PBIF_Aarhus_120min	147	3.47856	147	147
PBIF_Aarhus_120min	148	3.47181	148	148
PBIF_Aarhus_120min	149	3.4651	149	149
PBIF_Aarhus_120min	150	3.45843	150	150
PBIF_Aarhus_120min	151	3.4518	151	151
PBIF_Aarhus_120min	152	3.4452	152	152
PBIF_Aarhus_120min	153	3.43864	153	153
PBIF_Aarhus_120min	154	3.43212	154	154
PBIF_Aarhus_120min	155	3.42563	155	155
PBIF_Aarhus_120min	156	3.41917	156	156
PBIF_Aarhus_120min	157	3.41276	157	157
PBIF_Aarhus_120min	158	3.40637	158	158
PBIF_Aarhus_120min	159	3.40002	159	159
PBIF_Aarhus_120min	160	3.39371	160	160
PBIF_Aarhus_120min	161	3.38743	161	161
PBIF_Aarhus_120min	162	3.38118	162	162
PBIF_Aarhus_120min	163	3.37496	163	163
PBIF_Aarhus_120min	164	3.36878	164	164
PBIF_Aarhus_120min	165	3.36263	165	165
PBIF_Aarhus_120min	166	3.35651	166	166
PBIF_Aarhus_120min	167	3.35043	167	167
PBIF_Aarhus_120min	168	3.34437	168	168
PBIF_Aarhus_120min	169	3.33835	169	169
PBIF_Aarhus_120min	170	3.33236	170	170
PBIF_Aarhus_120min	171	3.3264	171	171
PBIF_Aarhus_120min	172	3.32047	172	172
PBIF_Aarhus_120min	173	3.31457	173	173
PBIF_Aarhus_120min	174	3.30869	174	174
PBIF_Aarhus_120min	175	3.30285	175	175
PBIF_Aarhus_120min	176	3.29704	176	176
PBIF_Aarhus_120min	177	3.29126	177	177
PBIF_Aarhus_120min	178	3.2855	178	178
PBIF_Aarhus_120min	179	3.27978	179	179
PBIF_Aarhus_120min	180	3.27408	180	180
PBIF_Aarhus_120min	181	3.26841	181	181
PBIF_Aarhus_120min	182	3.26277	182	182
PBIF_Aarhus_120min	183	3.25715	183	183
PBIF_Aarhus_120min	184	3.25157	184	184
PBIF_Aarhus_120min	185	3.24601	185	185
PBIF_Aarhus_120min	186	3.24048	186	186
PBIF_Aarhus_120min	187	3.23497	187	187
PBIF_Aarhus_120min	188	3.22949	188	188
PBIF_Aarhus_120min	189	3.22404	189	189
PBIF_Aarhus_120min	190	3.21862	190	190
PBIF_Aarhus_120min	191	3.21321	191	191
PBIF_Aarhus_120min	192	3.20784	192	192
PBIF_Aarhus_120min	193	3.20249	193	193
PBIF_Aarhus_120min	194	3.19717	194	194
PBIF_Aarhus_120min	195	3.19187	195	195
PBIF_Aarhus_120min	196	3.1866	196	196
PBIF_Aarhus_120min	197	3.18135	197	197
PBIF_Aarhus_120min	198	3.17612	198	198
PBIF_Aarhus_120min	199	3.17092	199	199
PBIF_Aarhus_120min	200	3.16575	200	200
PBIF_Aarhus_120min	201	3.1606	201	201
PBIF_Aarhus_120min	202	3.15547	202	202
PBIF_Aarhus_120min	203	3.15036	203	203
PBIF_Aarhus_120min	204	3.14528	204	204
PBIF_Aarhus_120min	205	3.14023	205	205
PBIF_Aarhus_120min	206	3.13519	206	206
PBIF_Aarhus_120min	207	3.13018	207	207
PBIF_Aarhus_120min	208	3.12519	208	208
PBIF_Aarhus_120min	209	3.12023	209	209
PBIF_Aarhus_120min	210	3.11529	210	210
PBIF_Aarhus_120min	211	3.11037	211	211
PBIF_Aarhus_120min	212	3.10547	212	212
PBIF_Aarhus_120min	213	3.10059	213	213
PBIF_Aarhus_120min	214	3.09574	214	214
PBIF_Aarhus_120min	215	3.0909	215	215
PBIF_Aarhus_120min	216	3.08609	216	216
PBIF_Aarhus_120min	217	3.0813	217	217
PBIF_Aarhus_120min	218	3.07653	218	218
PBIF_Aarhus_120min	219	3.07179	219	219
PBIF_Aarhus_120min	220	3.06706	220	220
PBIF_Aarhus_120min	221	3.06236	221	221
PBIF_Aarhus_120min	222	3.05767	222	222
PBIF_Aarhus_120min	223	3.05301	223	223
PBIF_Aarhus_120min	224	3.04837	224	224
PBIF_Aarhus_120min	225	3.04374	225	225
PBIF_Aarhus_120min	226	3.03914	226	226
PBIF_Aarhus_120min	227	3.03456	227	227
PBIF_Aarhus_120min	228	3.02999	228	228
PBIF_Aarhus_120min	229	3.02545	229	229
PBIF_Aarhus_120min	230	3.02093	230	230
PBIF_Aarhus_120min	231	3.01642	231	231
PBIF_Aarhus_120min	232	3.01194	232	232
PBIF_Aarhus_120min	233	3.00747	233	233
PBIF_Aarhus_120min	234	3.00303	234	234
PBIF_Aarhus_120min	235	2.9986	235	235
PBIF_Aarhus_120min	236	2.99419	236	236
PBIF_Aarhus_120min	237	2.9898	237	237
PBIF_Aarhus_120min	238	2.98543	238	238
PBIF_Aarhus_120min	239	2.98108	239	239
PBIF_Aarhus_120min	240	2.97675	240	240
PBIF_Aarhus_120min	241	2.97243	241	241
PBIF_Aarhus_120min	242	2.96813	242	242
PBIF_Aarhus_120min	243	2.96386	243	243
PBIF_Aarhus_120min	244	2.95959	244	244
PBIF_Aarhus_120min	245	2.95535	245	245
PBIF_Aarhus_120min	246	2.95113	246	246
PBIF_Aarhus_120min	247	2.94692	247	247
PBIF_Aarhus_120min	248	2.94273	248	248
PBIF_Aarhus_120min	249	2.93856	249	249
PBIF_Aarhus_120min	250	2.9344	250	250
PBIF_Aarhus_120min	251	2.93026	251	251
PBIF_Aarhus_120min	252	2.92614	252	252
PBIF_Aarhus_120min	253	2.92204	253	253
PBIF_Aarhus_120min	254	2.91795	254	254
PBIF_Aarhus_120min	255	2.91388	255	255
PBIF_Aarhus_120min	256	2.90982	256	256
PBIF_Aarhus_120min	257	2.90579	257	257
PBIF_Aarhus_120min	258	2.90177	258	258
PBIF_Aarhus_120min	259	2.89776	259	259
PBIF_Aarhus_120min	260	2.89377	260	260
PBIF_Aarhus_120min	261	2.8898	261	261
PBIF_Aarhus_120min	262	2.88585	262	262
PBIF_Aarhus_120min	263	2.88191	263	263
PBIF_Aarhus_120min	264	2.87798	264	264
PBIF_Aarhus_120min	265	2.87407	265	265
PBIF_Aarhus_120min	266	2.87018	266	266
PBIF_Aarhus_120min	267	2.86631	267	267
PBIF_Aarhus_120min	268	2.86244	268	268
PBIF_Aarhus_120min	269	2.8586	269	269
PBIF_Aarhus_120min	270	2.85477	270	270
PBIF_Aarhus_120min	271	2.85095	271	271
PBIF_Aarhus_120min	272	2.84715	272	272
PBIF_Aarhus_120min	273	2.84337	273	273
PBIF_Aarhus_120min	274	2.8396	274	274
PBIF_Aarhus_120min	275	2.83584	275	275
PBIF_Aarhus_120min	276	2.8321	276	276
PBIF_Aarhus_120min	277	2.82838	277	277
PBIF_Aarhus_120min	278	2.82467	278	278
PBIF_Aarhus_120min	279	2.82097	279	279
PBIF_Aarhus_120min	280	2.81729	280	280
PBIF_Aarhus_120min	281	2.81362	281	281
PBIF_Aarhus_120min	282	2.80997	282	282
PBIF_Aarhus_120min	283	2.80633	283	283
PBIF_Aarhus_120min	284	2.80271	284	284
PBIF_Aarhus_120min	285	2.7991	285	285
PBIF_Aarhus_120min	286	2.7955	286	286
PBIF_Aarhus_120min	287	2.79192	287	287
PBIF_Aarhus_120min	288	2.78835	288	288
PBIF_Aarhus_120min	289	2.7848	289	289
PBIF_Aarhus_120min	290	2.78125	290	290
PBIF_Aarhus_120min	291	2.77773	291	291
PBIF_Aarhus_120min	292	2.77421	292	292
PBIF_Aarhus_120min	293	2.77071	293	293
PBIF_Aarhus_120min	294	2.76723	294	294
PBIF_Aarhus_120min	295	2.76375	295	295
PBIF_Aarhus_120min	296	2.76029	296	296
PBIF_Aarhus_120min	297	2.75684	297	297
PBIF_Aarhus_120min	298	2.75341	298	298
PBIF_Aarhus_120min	299	2.74999	299	299
PBIF_Aarhus_120min	300	2.74658	300	300
PBIF_Aarhus_120min	301	2.74318	301	301
PBIF_Aarhus_120min	302	2.7398	302	302
PBIF_Aarhus_120min	303	2.73643	303	303
PBIF_Aarhus_120min	304	2.73307	304	304
PBIF_Aarhus_120min	305	2.72973	305	305
PBIF_Aarhus_120min	306	2.7264	306	306
PBIF_Aarhus_120min	307	2.72308	307	307
PBIF_Aarhus_120min	308	2.71977	308	308
PBIF_Aarhus_120min	309	2.71647	309	309
PBIF_Aarhus_120min	310	2.71319	310	310
PBIF_Aarhus_120min	311	2.70992	311	311
PBIF_Aarhus_120min	312	2.70666	312	312
PBIF_Aarhus_120min	313	2.70342	313	313
PBIF_Aarhus_120min	314	2.70018	314	314
PBIF_Aarhus_120min	315	2.69696	315	315
PBIF_Aarhus_120min	316	2.69375	316	316
PBIF_Aarhus_120min	317	2.69055	317	317
PBIF_Aarhus_120min	318	2.68736	318	318
PBIF_Aarhus_120min	319	2.68419	319	319
PBIF_Aarhus_120min	320	2.68102	320	320
PBIF_Aarhus_120min	321	2.67787	321	321
PBIF_Aarhus_120min	322	2.67473	322	322
PBIF_Aarhus_120min	323	2.6716	323	323
PBIF_Aarhus_120min	324	2.66848	324	324
PBIF_Aarhus_120min	325	2.66538	325	325
PBIF_Aarhus_120min	326	2.66228	326	326
PBIF_Aarhus_120min	327	2.6592	327	327
PBIF_Aarhus_120min	328	2.65613	328	328
PBIF_Aarhus_120min	329	2.65306	329	329
PBIF_Aarhus_120min	330	2.65001	330	330
PBIF_Aarhus_120min	331	2.64697	331	331
PBIF_Aarhus_120min	332	2.64394	332	332
PBIF_Aarhus_120min	333	2.64093	333	333
PBIF_Aarhus_120min	334	2.63792	334	334
PBIF_Aarhus_120min	335	2.63492	335	335
PBIF_Aarhus_120min	336	2.63193	336	336
PBIF_Aarhus_120min	337	2.62896	337	337
PBIF_Aarhus_120min	338	2.62599	338	338
PBIF_Aarhus_120min	339	2.62304	339	339
PBIF_Aarhus_120min	340	2.6201	340	340
PBIF_Aarhus_120min	341	2.61716	341	341
PBIF_Aarhus_120min	342	2.61424	342	342
PBIF_Aarhus_120min	343	2.61133	343	343
PBIF_Aarhus_120min	344	2.60842	344	344
PBIF_Aarhus_120min	345	2.60553	345	345
PBIF_Aarhus_120min	346	2.60265	346	346
PBIF_Aarhus_120min	347	2.59978	347	347
PBIF_Aarhus_120min	348	2.59691	348	348
PBIF_Aarhus_120min	349	2.59406	349	349
PBIF_Aarhus_120min	350	2.59122	350	350
PBIF_Aarhus_120min	351	2.58839	351	351
PBIF_Aarhus_120min	352	2.58556	352	352
PBIF_Aarhus_120min	353	2.58275	353	353
PBIF_Aarhus_120min	354	2.57995	354	354
PBIF_Aarhus_120min	355	2.57716	355	355
PBIF_Aarhus_120min	356	2.57437	356	356
PBIF_Aarhus_120min	357	2.5716	357	357
PBIF_Aarhus_120min	358	2.56883	358	358
PBIF_Aarhus_120min	359	2.56608	359	359
PBIF_Aarhus_120min	360	2.56333	360	360
PBIF_Aarhus_120min	361	2.5606	361	361
PBIF_Aarhus_120min	362	2.55787	362	362
PBIF_Aarhus_120min	363	2.55515	363	363
PBIF_Aarhus_120min	364	2.55244	364	364
PBIF_Aarhus_120min	365	2.54974	365	365
PBIF_Aarhus_120min	366	2.54705	366	366
PBIF_Aarhus_120min	367	2.54437	367	367
PBIF_Aarhus_120min	368	2.5417	368	368
PBIF_Aarhus_120min	369	2.53904	369	369
PBIF_Aarhus_120min	370	2.53638	370	370
PBIF_Aarhus_120min	371	2.53374	371	371
PBIF_Aarhus_120min	372	2.5311	372	372
PBIF_Aarhus_120min	373	2.52847	373	373
PBIF_Aarhus_120min	374	2.52585	374	374
PBIF_Aarhus_120min	375	2.52324	375	375
PBIF_Aarhus_120min	376	2.52064	376	376
PBIF_Aarhus_120min	377	2.51805	377	377
PBIF_Aarhus_120min	378	2.51547	378	378
PBIF_Aarhus_120min	379	2.51289	379	379
PBIF_Aarhus_120min	380	2.51032	380	380
PBIF_Aarhus_120min	381	2.50777	381	381
PBIF_Aarhus_120min	382	2.50522	382	382
PBIF_Aarhus_120min	383	2.50268	383	383
PBIF_Aarhus_120min	384	2.50014	384	384
PBIF_Aarhus_120min	385	2.49762	385	385
PBIF_Aarhus_120min	386	2.4951	386	386
PBIF_Aarhus_120min	387	2.49259	387	387
PBIF_Aarhus_120min	388	2.49009	388	388
PBIF_Aarhus_120min	389	2.4876	389	389
PBIF_Aarhus_120min	390	2.48512	390	390
PBIF_Aarhus_120min	391	2.48264	391	391
PBIF_Aarhus_120min	392	2.48018	392	392
PBIF_Aarhus_120min	393	2.47772	393	393
PBIF_Aarhus_120min	394	2.47526	394	394
PBIF_Aarhus_120min	395	2.47282	395	395
PBIF_Aarhus_120min	396	2.47038	396	396
PBIF_Aarhus_120min	397	2.46796	397	397
PBIF_Aarhus_120min	398	2.46554	398	398
PBIF_Aarhus_120min	399	2.46312	399	399
PBIF_Aarhus_120min	400	2.46072	400	400
PBIF_Aarhus_120min	401	2.45832	401	401
PBIF_Aarhus_120min	402	2.45593	402	402
PBIF_Aarhus_120min	403	2.45355	403	403
PBIF_Aarhus_120min	404	2.45118	404	404
PBIF_Aarhus_120min	405	2.44881	405	405
PBIF_Aarhus_120min	406	2.44645	406	406
PBIF_Aarhus_120min	407	2.4441	407	407
PBIF_Aarhus_120min	408	2.44176	408	408
PBIF_Aarhus_120min	409	2.43942	409	409
PBIF_Aarhus_120min	410	2.43709	410	410
PBIF_Aarhus_120min	411	2.43477	411	411
PBIF_Aarhus_120min	412	2.43246	412	412
PBIF_Aarhus_120min	413	2.43015	413	413
PBIF_Aarhus_120min	414	2.42785	414	414
PBIF_Aarhus_120min	415	2.42556	415	415
PBIF_Aarhus_120min	416	2.42327	416	416
PBIF_Aarhus_120min	417	2.42099	417	417
PBIF_Aarhus_120min	418	2.41872	418	418
PBIF_Aarhus_120min	419	2.41646	419	419
PBIF_Aarhus_120min	420	2.4142	420	420
PBIF_Aarhus_120min	421	2.41195	421	421
PBIF_Aarhus_120min	422	2.40971	422	422
PBIF_Aarhus_120min	423	2.40747	423	423
PBIF_Aarhus_120min	424	2.40524	424	424
PBIF_Aarhus_120min	425	2.40302	425	425
PBIF_Aarhus_120min	426	2.40081	426	426
PBIF_Aarhus_120min	427	2.3986	427	427
PBIF_Aarhus_120min	428	2.39639	428	428
PBIF_Aarhus_120min	429	2.3942	429	429
PBIF_Aarhus_120min	430	2.39201	430	430
PBIF_Aarhus_120min	431	2.38983	431	431
PBIF_Aarhus_120min	432	2.38765	432	432
PBIF_Aarhus_120min	433	2.38549	433	433
PBIF_Aarhus_120min	434	2.38332	434	434
PBIF_Aarhus_120min	435	2.38117	435	435
PBIF_Aarhus_120min	436	2.37902	436	436
PBIF_Aarhus_120min	437	2.37688	437	437
PBIF_Aarhus_120min	438	2.37474	438	438
PBIF_Aarhus_120min	439	2.37261	439	439
PBIF_Aarhus_120min	440	2.37049	440	440
PBIF_Aarhus_120min	441	2.36837	441	441
PBIF_Aarhus_120min	442	2.36626	442	442
PBIF_Aarhus_120min	443	2.36416	443	443
PBIF_Aarhus_120min	444	2.36206	444	444
PBIF_Aarhus_120min	445	2.35997	445	445
PBIF_Aarhus_120min	446	2.35789	446	446
PBIF_Aarhus_120min	447	2.35581	447	447
PBIF_Aarhus_120min	448	2.35373	448	448
PBIF_Aarhus_120min	449	2.35167	449	449
PBIF_Aarhus_120min	450	2.34961	450	450
PBIF_Aarhus_120min	451	2.34755	451	451
PBIF_Aarhus_120min	452	2.34551	452	452
PBIF_Aarhus_120min	453	2.34346	453	453
PBIF_Aarhus_120min	454	2.34143	454	454
PBIF_Aarhus_120min	455	2.3394	455	455
PBIF_Aarhus_120min	456	2.33737	456	456
PBIF_Aarhus_120min	457	2.33535	457	457
PBIF_Aarhus_120min	458	2.33334	458	458
PBIF_Aarhus_120min	459	2.33134	459	459
PBIF_Aarhus_120min	460	2.32934	460	460
PBIF_Aarhus_120min	461	2.32734	461	461
PBIF_Aarhus_120min	462	2.32535	462	462
PBIF_Aarhus_120min	463	2.32337	463	463
PBIF_Aarhus_120min	464	2.32139	464	464
PBIF_Aarhus_120min	465	2.31942	465	465
PBIF_Aarhus_120min	466	2.31745	466	466
PBIF_Aarhus_120min	467	2.31549	467	467
PBIF_Aarhus_120min	468	2.31354	468	468
PBIF_Aarhus_120min	469	2.31159	469	469
PBIF_Aarhus_120min	470	2.30965	470	470
PBIF_Aarhus_120min	471	2.30771	471	471
PBIF_Aarhus_120min	472	2.30578	472	472
PBIF_Aarhus_120min	473	2.30385	473	473
PBIF_Aarhus_120min	474	2.30193	474	474
PBIF_Aarhus_120min	475	2.30001	475	475
PBIF_Aarhus_120min	476	2.2981	476	476
PBIF_Aarhus_120min	477	2.2962	477	477
PBIF_Aarhus_120min	478	2.2943	478	478
PBIF_Aarhus_120min	479	2.2924	479	479
PBIF_Aarhus_120min	480	2.29052	480	480
PBIF_Aarhus_120min	481	2.28863	481	481
PBIF_Aarhus_120min	482	2.28675	482	482
PBIF_Aarhus_120min	483	2.28488	483	483
PBIF_Aarhus_120min	484	2.28301	484	484
PBIF_Aarhus_120min	485	2.28115	485	485
PBIF_Aarhus_120min	486	2.2793	486	486
PBIF_Aarhus_120min	487	2.27744	487	487
PBIF_Aarhus_120min	488	2.2756	488	488
PBIF_Aarhus_120min	489	2.27376	489	489
PBIF_Aarhus_120min	490	2.27192	490	490
PBIF_Aarhus_120min	491	2.27009	491	491
PBIF_Aarhus_120min	492	2.26826	492	492
PBIF_Aarhus_120min	493	2.26644	493	493
PBIF_Aarhus_120min	494	2.26462	494	494
PBIF_Aarhus_120min	495	2.26281	495	495
PBIF_Aarhus_120min	496	2.26101	496	496
PBIF_Aarhus_120min	497	2.25921	497	497
PBIF_Aarhus_120min	498	2.25741	498	498
PBIF_Aarhus_120min	499	2.25562	499	499
PBIF_Aarhus_120min	500	2.25383	500	500
PBIF_Aarhus_120min	501	2.25205	501	501
PBIF_Aarhus_120min	502	2.25027	502	502
PBIF_Aarhus_120min	503	2.2485	503	503
PBIF_Aarhus_120min	504	2.24674	504	504
PBIF_Aarhus_120min	505	2.24497	505	505
PBIF_Aarhus_120min	506	2.24322	506	506
PBIF_Aarhus_120min	507	2.24146	507	507
PBIF_Aarhus_120min	508	2.23972	508	508
PBIF_Aarhus_120min	509	2.23797	509	509
PBIF_Aarhus_120min	510	2.23623	510	510
PBIF_Aarhus_120min	511	2.2345	511	511
PBIF_Aarhus_120min	512	2.23277	512	512
PBIF_Aarhus_120min	513	2.23105	513	513
PBIF_Aarhus_120min	514	2.22933	514	514
PBIF_Aarhus_120min	515	2.22761	515	515
PBIF_Aarhus_120min	516	2.2259	516	516
PBIF_Aarhus_120min	517	2.2242	517	517
PBIF_Aarhus_120min	518	2.22249	518	518
PBIF_Aarhus_120min	519	2.2208	519	519
PBIF_Aarhus_120min	520	2.21911	520	520
PBIF_Aarhus_120min	521	2.21742	521	521
PBIF_Aarhus_120min	522	2.21573	522	522
PBIF_Aarhus_120min	523	2.21406	523	523
PBIF_Aarhus_120min	524	2.21238	524	524
PBIF_Aarhus_120min	525	2.21071	525	525
PBIF_Aarhus_120min	526	2.20904	526	526
PBIF_Aarhus_120min	527	2.20738	527	527
PBIF_Aarhus_120min	528	2.20573	528	528
PBIF_Aarhus_120min	529	2.20407	529	529
PBIF_Aarhus_120min	530	2.20243	530	530
PBIF_Aarhus_120min	531	2.20078	531	531
PBIF_Aarhus_120min	532	2.19914	532	532
PBIF_Aarhus_120min	533	2.19751	533	533
PBIF_Aarhus_120min	534	2.19587	534	534
PBIF_Aarhus_120min	535	2.19425	535	535
PBIF_Aarhus_120min	536	2.19262	536	536
PBIF_Aarhus_120min	537	2.19101	537	537
PBIF_Aarhus_120min	538	2.18939	538	538
PBIF_Aarhus_120min	539	2.18778	539	539
PBIF_Aarhus_120min	540	2.18618	540	540
PBIF_Aarhus_120min	541	2.18457	541	541
PBIF_Aarhus_120min	542	2.18298	542	542
PBIF_Aarhus_120min	543	2.18138	543	543
PBIF_Aarhus_120min	544	2.17979	544	544
PBIF_Aarhus_120min	545	2.17821	545	545
PBIF_Aarhus_120min	546	2.17663	546	546
PBIF_Aarhus_120min	547	2.17505	547	547
PBIF_Aarhus_120min	548	2.17347	548	548
PBIF_Aarhus_120min	549	2.1719	549	549
PBIF_Aarhus_120min	550	2.17034	550	550
PBIF_Aarhus_120min	551	2.16878	551	551
PBIF_Aarhus_120min	552	2.16722	552	552
PBIF_Aarhus_120min	553	2.16567	553	553
PBIF_Aarhus_120min	554	2.16412	554	554
PBIF_Aarhus_120min	555	2.16257	555	555
PBIF_Aarhus_120min	556	2.16103	556	556
PBIF_Aarhus_120min	557	2.15949	557	557
PBIF_Aarhus_120min	558	2.15796	558	558
PBIF_Aarhus_120min	559	2.15642	559	559
PBIF_Aarhus_120min	560	2.1549	560	560
PBIF_Aarhus_120min	561	2.15338	561	561
PBIF_Aarhus_120min	562	2.15186	562	562
PBIF_Aarhus_120min	563	2.15034	563	563
PBIF_Aarhus_120min	564	2.14883	564	564
PBIF_Aarhus_120min	565	2.14732	565	565
PBIF_Aarhus_120min	566	2.14582	566	566
PBIF_Aarhus_120min	567	2.14432	567	567
PBIF_Aarhus_120min	568	2.14282	568	568
PBIF_Aarhus_120min	569	2.14133	569	569
PBIF_Aarhus_120min	570	2.13984	570	570
PBIF_Aarhus_120min	571	2.13835	571	571
PBIF_Aarhus_120min	572	2.13687	572	572
PBIF_Aarhus_120min	573	2.13539	573	573
PBIF_Aarhus_120min	574	2.13392	574	574
PBIF_Aarhus_120min	575	2.13245	575	575
PBIF_Aarhus_120min	576	2.13098	576	576
PBIF_Aarhus_120min	577	2.12951	577	577
PBIF_Aarhus_120min	578	2.12805	578	578
PBIF_Aarhus_120min	579	2.1266	579	579
PBIF_Aarhus_120min	580	2.12514	580	580
PBIF_Aarhus_120min	581	2.12369	581	581
PBIF_Aarhus_120min	582	2.12225	582	582
PBIF_Aarhus_120min	583	2.1208	583	583
PBIF_Aarhus_120min	584	2.11936	584	584
PBIF_Aarhus_120min	585	2.11793	585	585
PBIF_Aarhus_120min	586	2.11649	586	586
PBIF_Aarhus_120min	587	2.11506	587	587
PBIF_Aarhus_120min	588	2.11364	588	588
PBIF_Aarhus_120min	589	2.11222	589	589
PBIF_Aarhus_120min	590	2.1108	590	590
PBIF_Aarhus_120min	591	2.10938	591	591
PBIF_Aarhus_120min	592	2.10797	592	592
PBIF_Aarhus_120min	593	2.10656	593	593
PBIF_Aarhus_120min	594	2.10515	594	594
PBIF_Aarhus_120min	595	2.10375	595	595
PBIF_Aarhus_120min	596	2.10235	596	596
PBIF_Aarhus_120min	597	2.10096	597	597
PBIF_Aarhus_120min	598	2.09956	598	598
PBIF_Aarhus_120min	599	2.09818	599	599
PBIF_Aarhus_120min	600	2.09679	600	600
PBIF_Aarhus_120min	601	2.09541	601	601
PBIF_Aarhus_120min	602	2.09403	602	602
PBIF_Aarhus_120min	603	2.09265	603	603
PBIF_Aarhus_120min	604	2.09128	604	604
PBIF_Aarhus_120min	605	2.08991	605	605
PBIF_Aarhus_120min	606	2.08854	606	606
PBIF_Aarhus_120min	607	2.08718	607	607
PBIF_Aarhus_120min	608	2.08582	608	608
PBIF_Aarhus_120min	609	2.08446	609	609
PBIF_Aarhus_120min	610	2.08311	610	610
PBIF_Aarhus_120min	611	2.08176	611	611
PBIF_Aarhus_120min	612	2.08041	612	612
PBIF_Aarhus_120min	613	2.07906	613	613
PBIF_Aarhus_120min	614	2.07772	614	614
PBIF_Aarhus_120min	615	2.07638	615	615
PBIF_Aarhus_120min	616	2.07505	616	616
PBIF_Aarhus_120min	617	2.07371	617	617
PBIF_Aarhus_120min	618	2.07238	618	618
PBIF_Aarhus_120min	619	2.07106	619	619
PBIF_Aarhus_120min	620	2.06973	620	620
PBIF_Aarhus_120min	621	2.06841	621	621
PBIF_Aarhus_120min	622	2.0671	622	622
PBIF_Aarhus_120min	623	2.06578	623	623
PBIF_Aarhus_120min	624	2.06447	624	624
PBIF_Aarhus_120min	625	2.06316	625	625
PBIF_Aarhus_120min	626	2.06186	626	626
PBIF_Aarhus_120min	627	2.06055	627	627
PBIF_Aarhus_120min	628	2.05925	628	628
PBIF_Aarhus_120min	629	2.05796	629	629
PBIF_Aarhus_120min	630	2.05666	630	630
PBIF_Aarhus_120min	631	2.05537	631	631
PBIF_Aarhus_120min	632	2.05408	632	632
PBIF_Aarhus_120min	633	2.0528	633	633
PBIF_Aarhus_120min	634	2.05151	634	634
PBIF_Aarhus_120min	635	2.05024	635	635
PBIF_Aarhus_120min	636	2.04896	636	636
PBIF_Aarhus_120min	637	2.04768	637	637
PBIF_Aarhus_120min	638	2.04641	638	638
PBIF_Aarhus_120min	639	2.04514	639	639
PBIF_Aarhus_120min	640	2.04388	640	640
PBIF_Aarhus_120min	641	2.04262	641	641
PBIF_Aarhus_120min	642	2.04136	642	642
PBIF_Aarhus_120min	643	2.0401	643	643
PBIF_Aarhus_120min	644	2.03884	644	644
PBIF_Aarhus_120min	645	2.03759	645	645
PBIF_Aarhus_120min	646	2.03634	646	646
PBIF_Aarhus_120min	647	2.0351	647	647
PBIF_Aarhus_120min	648	2.03385	648	648
PBIF_Aarhus_120min	649	2.03261	649	649
PBIF_Aarhus_120min	650	2.03137	650	650
PBIF_Aarhus_120min	651	2.03014	651	651
PBIF_Aarhus_120min	652	2.0289	652	652
PBIF_Aarhus_120min	653	2.02767	653	653
PBIF_Aarhus_120min	654	2.02645	654	654
PBIF_Aarhus_120min	655	2.02522	655	655
PBIF_Aarhus_120min	656	2.024	656	656
PBIF_Aarhus_120min	657	2.02278	657	657
PBIF_Aarhus_120min	658	2.02156	658	658
PBIF_Aarhus_120min	659	2.02035	659	659
PBIF_Aarhus_120min	660	2.01914	660	660
PBIF_Aarhus_120min	661	2.01793	661	661
PBIF_Aarhus_120min	662	2.01672	662	662
PBIF_Aarhus_120min	663	2.01551	663	663
PBIF_Aarhus_120min	664	2.01431	664	664
PBIF_Aarhus_120min	665	2.01311	665	665
PBIF_Aarhus_120min	666	2.01192	666	666
PBIF_Aarhus_120min	667	2.01072	667	667
PBIF_Aarhus_120min	668	2.00953	668	668
PBIF_Aarhus_120min	669	2.00834	669	669
PBIF_Aarhus_120min	670	2.00716	670	670
PBIF_Aarhus_120min	671	2.00597	671	671
PBIF_Aarhus_120min	672	2.00479	672	672
PBIF_Aarhus_120min	673	2.00361	673	673
PBIF_Aarhus_120min	674	2.00243	674	674
PBIF_Aarhus_120min	675	2.00126	675	675
PBIF_Aarhus_120min	676	2.00009	676	676
PBIF_Aarhus_120min	677	1.99892	677	677
PBIF_Aarhus_120min	678	1.99775	678	678
PBIF_Aarhus_120min	679	1.99659	679	679
PBIF_Aarhus_120min	680	1.99542	680	680
PBIF_Aarhus_120min	681	1.99426	681	681
PBIF_Aarhus_120min	682	1.99311	682	682
PBIF_Aarhus_120min	683	1.99195	683	683
PBIF_Aarhus_120min	684	1.9908	684	684
PBIF_Aarhus_120min	685	1.98965	685	685
PBIF_Aarhus_120min	686	1.9885	686	686
PBIF_Aarhus_120min	687	1.98735	687	687
PBIF_Aarhus_120min	688	1.98621	688	688
PBIF_Aarhus_120min	689	1.98507	689	689
PBIF_Aarhus_120min	690	1.98393	690	690
PBIF_Aarhus_120min	691	1.9828	691	691
PBIF_Aarhus_120min	692	1.98166	692	692
PBIF_Aarhus_120min	693	1.98053	693	693
PBIF_Aarhus_120min	694	1.9794	694	694
PBIF_Aarhus_120min	695	1.97827	695	695
PBIF_Aarhus_120min	696	1.97715	696	696
PBIF_Aarhus_120min	697	1.97603	697	697
PBIF_Aarhus_120min	698	1.97491	698	698
PBIF_Aarhus_120min	699	1.97379	699	699
PBIF_Aarhus_120min	700	1.97267	700	700
PBIF_Aarhus_120min	701	1.97156	701	701
PBIF_Aarhus_120min	702	1.97045	702	702
PBIF_Aarhus_120min	703	1.96934	703	703
PBIF_Aarhus_120min	704	1.96823	704	704
PBIF_Aarhus_120min	705	1.96712	705	705
PBIF_Aarhus_120min	706	1.96602	706	706
PBIF_Aarhus_120min	707	1.96492	707	707
PBIF_Aarhus_120min	708	1.96382	708	708
PBIF_Aarhus_120min	709	1.96273	709	709
PBIF_Aarhus_120min	710	1.96163	710	710
PBIF_Aarhus_120min	711	1.96054	711	711
PBIF_Aarhus_120min	712	1.95945	712	712
PBIF_Aarhus_120min	713	1.95836	713	713
PBIF_Aarhus_120min	714	1.95728	714	714
PBIF_Aarhus_120min	715	1.9562	715	715
PBIF_Aarhus_120min	716	1.95511	716	716
PBIF_Aarhus_120min	717	1.95404	717	717
PBIF_Aarhus_120min	718	1.95296	718	718
PBIF_Aarhus_120min	719	1.95188	719	719
PBIF_Aarhus_120min	720	1.95081	720	720
PBIF_Aarhus_120min	721	1.94974	721	721
PBIF_Aarhus_120min	722	1.94867	722	722
PBIF_Aarhus_120min	723	1.94761	723	723
PBIF_Aarhus_120min	724	1.94654	724	724
PBIF_Aarhus_120min	725	1.94548	725	725
PBIF_Aarhus_120min	726	1.94442	726	726
PBIF_Aarhus_120min	727	1.94336	727	727
PBIF_Aarhus_120min	728	1.9423	728	728
PBIF_Aarhus_120min	729	1.94125	729	729
PBIF_Aarhus_120min	730	1.9402	730	730
PBIF_Aarhus_120min	731	1.93915	731	731
PBIF_Aarhus_120min	732	1.9381	732	732
PBIF_Aarhus_120min	733	1.93705	733	733
PBIF_Aarhus_120min	734	1.93601	734	734
PBIF_Aarhus_120min	735	1.93497	735	735
PBIF_Aarhus_120min	736	1.93393	736	736
PBIF_Aarhus_120min	737	1.93289	737	737
PBIF_Aarhus_120min	738	1.93185	738	738
PBIF_Aarhus_120min	739	1.93082	739	739
PBIF_Aarhus_120min	740	1.92978	740	740
PBIF_Aarhus_120min	741	1.92875	741	741
PBIF_Aarhus_120min	742	1.92772	742	742
PBIF_Aarhus_120min	743	1.9267	743	743
PBIF_Aarhus_120min	744	1.92567	744	744
PBIF_Aarhus_120min	745	1.92465	745	745
PBIF_Aarhus_120min	746	1.92363	746	746
PBIF_Aarhus_120min	747	1.92261	747	747
PBIF_Aarhus_120min	748	1.92159	748	748
PBIF_Aarhus_120min	749	1.92058	749	749
PBIF_Aarhus_120min	750	1.91956	750	750
PBIF_Aarhus_120min	751	1.91855	751	751
PBIF_Aarhus_120min	752	1.91754	752	752
PBIF_Aarhus_120min	753	1.91653	753	753
PBIF_Aarhus_120min	754	1.91553	754	754
PBIF_Aarhus_120min	755	1.91452	755	755
PBIF_Aarhus_120min	756	1.91352	756	756
PBIF_Aarhus_120min	757	1.91252	757	757
PBIF_Aarhus_120min	758	1.91152	758	758
PBIF_Aarhus_120min	759	1.91053	759	759
PBIF_Aarhus_120min	760	1.90953	760	760
PBIF_Aarhus_120min	761	1.90854	761	761
PBIF_Aarhus_120min	762	1.90755	762	762
PBIF_Aarhus_120min	763	1.90656	763	763
PBIF_Aarhus_120min	764	1.90557	764	764
PBIF_Aarhus_120min	765	1.90458	765	765
PBIF_Aarhus_120min	766	1.9036	766	766
PBIF_Aarhus_120min	767	1.90262	767	767
PBIF_Aarhus_120min	768	1.90164	768	768
PBIF_Aarhus_120min	769	1.90066	769	769
PBIF_Aarhus_120min	770	1.89968	770	770
PBIF_Aarhus_120min	771	1.89871	771	771
PBIF_Aarhus_120min	772	1.89773	772	772
PBIF_Aarhus_120min	773	1.89676	773	773
PBIF_Aarhus_120min	774	1.89579	774	774
PBIF_Aarhus_120min	775	1.89482	775	775
PBIF_Aarhus_120min	776	1.89385	776	776
PBIF_Aarhus_120min	777	1.89289	777	777
PBIF_Aarhus_120min	778	1.89193	778	778
PBIF_Aarhus_120min	779	1.89097	779	779
PBIF_Aarhus_120min	780	1.89001	780	780
PBIF_Aarhus_120min	781	1.88905	781	781
PBIF_Aarhus_120min	782	1.88809	782	782
PBIF_Aarhus_120min	783	1.88714	783	783
PBIF_Aarhus_120min	784	1.88618	784	784
PBIF_Aarhus_120min	785	1.88523	785	785
PBIF_Aarhus_120min	786	1.88428	786	786
PBIF_Aarhus_120min	787	1.88333	787	787
PBIF_Aarhus_120min	788	1.88239	788	788
PBIF_Aarhus_120min	789	1.88144	789	789
PBIF_Aarhus_120min	790	1.8805	790	790
PBIF_Aarhus_120min	791	1.87956	791	791
PBIF_Aarhus_120min	792	1.87862	792	792
PBIF_Aarhus_120min	793	1.87768	793	793
PBIF_Aarhus_120min	794	1.87674	794	794
PBIF_Aarhus_120min	795	1.87581	795	795
PBIF_Aarhus_120min	796	1.87488	796	796
PBIF_Aarhus_120min	797	1.87394	797	797
PBIF_Aarhus_120min	798	1.87301	798	798
PBIF_Aarhus_120min	799	1.87209	799	799
PBIF_Aarhus_120min	800	1.87116	800	800
PBIF_Aarhus_120min	801	1.87023	801	801
PBIF_Aarhus_120min	802	1.86931	802	802
PBIF_Aarhus_120min	803	1.86839	803	803
PBIF_Aarhus_120min	804	1.86747	804	804
PBIF_Aarhus_120min	805	1.86655	805	805
PBIF_Aarhus_120min	806	1.86563	806	806
PBIF_Aarhus_120min	807	1.86471	807	807
PBIF_Aarhus_120min	808	1.8638	808	808
PBIF_Aarhus_120min	809	1.86289	809	809
PBIF_Aarhus_120min	810	1.86198	810	810
PBIF_Aarhus_120min	811	1.86107	811	811
PBIF_Aarhus_120min	812	1.86016	812	812
PBIF_Aarhus_120min	813	1.85925	813	813
PBIF_Aarhus_120min	814	1.85835	814	814
PBIF_Aarhus_120min	815	1.85744	815	815
PBIF_Aarhus_120min	816	1.85654	816	816
PBIF_Aarhus_120min	817	1.85564	817	817
PBIF_Aarhus_120min	818	1.85474	818	818
PBIF_Aarhus_120min	819	1.85384	819	819
PBIF_Aarhus_120min	820	1.85295	820	820
PBIF_Aarhus_120min	821	1.85205	821	821
PBIF_Aarhus_120min	822	1.85116	822	822
PBIF_Aarhus_120min	823	1.85027	823	823
PBIF_Aarhus_120min	824	1.84938	824	824
PBIF_Aarhus_120min	825	1.84849	825	825
PBIF_Aarhus_120min	826	1.8476	826	826
PBIF_Aarhus_120min	827	1.84672	827	827
PBIF_Aarhus_120min	828	1.84583	828	828
PBIF_Aarhus_120min	829	1.84495	829	829
PBIF_Aarhus_120min	830	1.84407	830	830
PBIF_Aarhus_120min	831	1.84319	831	831
PBIF_Aarhus_120min	832	1.84231	832	832
PBIF_Aarhus_120min	833	1.84143	833	833
PBIF_Aarhus_120min	834	1.84056	834	834
PBIF_Aarhus_120min	835	1.83968	835	835
PBIF_Aarhus_120min	836	1.83881	836	836
PBIF_Aarhus_120min	837	1.83794	837	837
PBIF_Aarhus_120min	838	1.83707	838	838
PBIF_Aarhus_120min	839	1.8362	839	839
PBIF_Aarhus_120min	840	1.83533	840	840
PBIF_Aarhus_120min	841	1.83447	841	841
PBIF_Aarhus_120min	842	1.8336	842	842
PBIF_Aarhus_120min	843	1.83274	843	843
PBIF_Aarhus_120min	844	1.83188	844	844
PBIF_Aarhus_120min	845	1.83102	845	845
PBIF_Aarhus_120min	846	1.83016	846	846
PBIF_Aarhus_120min	847	1.8293	847	847
PBIF_Aarhus_120min	848	1.82845	848	848
PBIF_Aarhus_120min	849	1.82759	849	849
PBIF_Aarhus_120min	850	1.82674	850	850
PBIF_Aarhus_120min	851	1.82589	851	851
PBIF_Aarhus_120min	852	1.82504	852	852
PBIF_Aarhus_120min	853	1.82419	853	853
PBIF_Aarhus_120min	854	1.82334	854	854
PBIF_Aarhus_120min	855	1.82249	855	855
PBIF_Aarhus_120min	856	1.82165	856	856
PBIF_Aarhus_120min	857	1.8208	857	857
PBIF_Aarhus_120min	858	1.81996	858	858
PBIF_Aarhus_120min	859	1.81912	859	859
PBIF_Aarhus_120min	860	1.81828	860	860
PBIF_Aarhus_120min	861	1.81744	861	861
PBIF_Aarhus_120min	862	1.8166	862	862
PBIF_Aarhus_120min	863	1.81577	863	863
PBIF_Aarhus_120min	864	1.81493	864	864
PBIF_Aarhus_120min	865	1.8141	865	865
PBIF_Aarhus_120min	866	1.81327	866	866
PBIF_Aarhus_120min	867	1.81244	867	867
PBIF_Aarhus_120min	868	1.81161	868	868
PBIF_Aarhus_120min	869	1.81078	869	869
PBIF_Aarhus_120min	870	1.80995	870	870
PBIF_Aarhus_120min	871	1.80913	871	871
PBIF_Aarhus_120min	872	1.8083	872	872
PBIF_Aarhus_120min	873	1.80748	873	873
PBIF_Aarhus_120min	874	1.80666	874	874
PBIF_Aarhus_120min	875	1.80584	875	875
PBIF_Aarhus_120min	876	1.80502	876	876
PBIF_Aarhus_120min	877	1.8042	877	877
PBIF_Aarhus_120min	878	1.80339	878	878
PBIF_Aarhus_120min	879	1.80257	879	879
PBIF_Aarhus_120min	880	1.80176	880	880
PBIF_Aarhus_120min	881	1.80094	881	881
PBIF_Aarhus_120min	882	1.80013	882	882
PBIF_Aarhus_120min	883	1.79932	883	883
PBIF_Aarhus_120min	884	1.79851	884	884
PBIF_Aarhus_120min	885	1.7977	885	885
PBIF_Aarhus_120min	886	1.7969	886	886
PBIF_Aarhus_120min	887	1.79609	887	887
PBIF_Aarhus_120min	888	1.79529	888	888
PBIF_Aarhus_120min	889	1.79448	889	889
PBIF_Aarhus_120min	890	1.79368	890	890
PBIF_Aarhus_120min	891	1.79288	891	891
PBIF_Aarhus_120min	892	1.79208	892	892
PBIF_Aarhus_120min	893	1.79128	893	893
PBIF_Aarhus_120min	894	1.79049	894	894
PBIF_Aarhus_120min	895	1.78969	895	895
PBIF_Aarhus_120min	896	1.78889	896	896
PBIF_Aarhus_120min	897	1.7881	897	897
PBIF_Aarhus_120min	898	1.78731	898	898
PBIF_Aarhus_120min	899	1.78652	899	899
PBIF_Aarhus_120min	900	1.78573	900	900
PBIF_Aarhus_120min	901	1.78494	901	901
PBIF_Aarhus_120min	902	1.78415	902	902
PBIF_Aarhus_120min	903	1.78336	903	903
PBIF_Aarhus_120min	904	1.78258	904	904
PBIF_Aarhus_120min	905	1.78179	905	905
PBIF_Aarhus_120min	906	1.78101	906	906
PBIF_Aarhus_120min	907	1.78023	907	907
PBIF_Aarhus_120min	908	1.77945	908	908
PBIF_Aarhus_120min	909	1.77867	909	909
PBIF_Aarhus_120min	910	1.77789	910	910
PBIF_Aarhus_120min	911	1.77711	911	911
PBIF_Aarhus_120min	912	1.77634	912	912
PBIF_Aarhus_120min	913	1.77556	913	913
PBIF_Aarhus_120min	914	1.77479	914	914
PBIF_Aarhus_120min	915	1.77402	915	915
PBIF_Aarhus_120min	916	1.77324	916	916
PBIF_Aarhus_120min	917	1.77247	917	917
PBIF_Aarhus_120min	918	1.7717	918	918
PBIF_Aarhus_120min	919	1.77094	919	919
PBIF_Aarhus_120min	920	1.77017	920	920
PBIF_Aarhus_120min	921	1.7694	921	921
PBIF_Aarhus_120min	922	1.76864	922	922
PBIF_Aarhus_120min	923	1.76787	923	923
PBIF_Aarhus_120min	924	1.76711	924	924
PBIF_Aarhus_120min	925	1.76635	925	925
PBIF_Aarhus_120min	926	1.76559	926	926
PBIF_Aarhus_120min	927	1.76483	927	927
PBIF_Aarhus_120min	928	1.76407	928	928
PBIF_Aarhus_120min	929	1.76331	929	929
PBIF_Aarhus_120min	930	1.76256	930	930
PBIF_Aarhus_120min	931	1.7618	931	931
PBIF_Aarhus_120min	932	1.76105	932	932
PBIF_Aarhus_120min	933	1.76029	933	933
PBIF_Aarhus_120min	934	1.75954	934	934
PBIF_Aarhus_120min	935	1.75879	935	935
PBIF_Aarhus_120min	936	1.75804	936	936
PBIF_Aarhus_120min	937	1.75729	937	937
PBIF_Aarhus_120min	938	1.75654	938	938
PBIF_Aarhus_120min	939	1.7558	939	939
PBIF_Aarhus_120min	940	1.75505	940	940
PBIF_Aarhus_120min	941	1.75431	941	941
PBIF_Aarhus_120min	942	1.75356	942	942
PBIF_Aarhus_120min	943	1.75282	943	943
PBIF_Aarhus_120min	944	1.75208	944	944
PBIF_Aarhus_120min	945	1.75134	945	945
PBIF_Aarhus_120min	946	1.7506	946	946
PBIF_Aarhus_120min	947	1.74986	947	947
PBIF_Aarhus_120min	948	1.74912	948	948
PBIF_Aarhus_120min	949	1.74839	949	949
PBIF_Aarhus_120min	950	1.74765	950	950
PBIF_Aarhus_120min	951	1.74692	951	951
PBIF_Aarhus_120min	952	1.74618	952	952
PBIF_Aarhus_120min	953	1.74545	953	953
PBIF_Aarhus_120min	954	1.74472	954	954
PBIF_Aarhus_120min	955	1.74399	955	955
PBIF_Aarhus_120min	956	1.74326	956	956
PBIF_Aarhus_120min	957	1.74253	957	957
PBIF_Aarhus_120min	958	1.74181	958	958
PBIF_Aarhus_120min	959	1.74108	959	959
PBIF_Aarhus_120min	960	1.74035	960	960
PBIF_Aarhus_120min	961	1.73963	961	961
PBIF_Aarhus_120min	962	1.73891	962	962
PBIF_Aarhus_120min	963	1.73818	963	963
PBIF_Aarhus_120min	964	1.73746	964	964
PBIF_Aarhus_120min	965	1.73674	965	965
PBIF_Aarhus_120min	966	1.73602	966	966
PBIF_Aarhus_120min	967	1.7353	967	967
PBIF_Aarhus_120min	968	1.73459	968	968
PBIF_Aarhus_120min	969	1.73387	969	969
PBIF_Aarhus_120min	970	1.73316	970	970
PBIF_Aarhus_120min	971	1.73244	971	971
PBIF_Aarhus_120min	972	1.73173	972	972
PBIF_Aarhus_120min	973	1.73101	973	973
PBIF_Aarhus_120min	974	1.7303	974	974
PBIF_Aarhus_120min	975	1.72959	975	975
PBIF_Aarhus_120min	976	1.72888	976	976
PBIF_Aarhus_120min	977	1.72817	977	977
PBIF_Aarhus_120min	978	1.72747	978	978
PBIF_Aarhus_120min	979	1.72676	979	979
PBIF_Aarhus_120min	980	1.72605	980	980
PBIF_Aarhus_120min	981	1.72535	981	981
PBIF_Aarhus_120min	982	1.72464	982	982
PBIF_Aarhus_120min	983	1.72394	983	983
PBIF_Aarhus_120min	984	1.72324	984	984
PBIF_Aarhus_120min	985	1.72254	985	985
PBIF_Aarhus_120min	986	1.72184	986	986
PBIF_Aarhus_120min	987	1.72114	987	987
PBIF_Aarhus_120min	988	1.72044	988	988
PBIF_Aarhus_120min	989	1.71974	989	989
PBIF_Aarhus_120min	990	1.71904	990	990
PBIF_Aarhus_120min	991	1.71835	991	991
PBIF_Aarhus_120min	992	1.71765	992	992
PBIF_Aarhus_120min	993	1.71696	993	993
PBIF_Aarhus_120min	994	1.71627	994	994
PBIF_Aarhus_120min	995	1.71557	995	995
PBIF_Aarhus_120min	996	1.71488	996	996
PBIF_Aarhus_120min	997	1.71419	997	997
PBIF_Aarhus_120min	998	1.7135	998	998
PBIF_Aarhus_120min	999	1.71281	999	999
PBIF_Aarhus_120min	1000	1.71213	1000	1000
PBIF_Aarhus_120min	1001	1.71144	1001	1001
PBIF_Aarhus_120min	1002	1.71075	1002	1002
PBIF_Aarhus_120min	1003	1.71007	1003	1003
PBIF_Aarhus_120min	1004	1.70939	1004	1004
PBIF_Aarhus_120min	1005	1.7087	1005	1005
PBIF_Aarhus_120min	1006	1.70802	1006	1006
PBIF_Aarhus_120min	1007	1.70734	1007	1007
PBIF_Aarhus_120min	1008	1.70666	1008	1008
PBIF_Aarhus_120min	1009	1.70598	1009	1009
PBIF_Aarhus_120min	1010	1.7053	1010	1010
PBIF_Aarhus_120min	1011	1.70462	1011	1011
PBIF_Aarhus_120min	1012	1.70394	1012	1012
PBIF_Aarhus_120min	1013	1.70327	1013	1013
PBIF_Aarhus_120min	1014	1.70259	1014	1014
PBIF_Aarhus_120min	1015	1.70192	1015	1015
PBIF_Aarhus_120min	1016	1.70124	1016	1016
PBIF_Aarhus_120min	1017	1.70057	1017	1017
PBIF_Aarhus_120min	1018	1.6999	1018	1018
PBIF_Aarhus_120min	1019	1.69923	1019	1019
PBIF_Aarhus_120min	1020	1.69856	1020	1020
PBIF_Aarhus_120min	1021	1.69789	1021	1021
PBIF_Aarhus_120min	1022	1.69722	1022	1022
PBIF_Aarhus_120min	1023	1.69655	1023	1023
PBIF_Aarhus_120min	1024	1.69588	1024	1024
PBIF_Aarhus_120min	1025	1.69522	1025	1025
PBIF_Aarhus_120min	1026	1.69455	1026	1026
PBIF_Aarhus_120min	1027	1.69389	1027	1027
PBIF_Aarhus_120min	1028	1.69323	1028	1028
PBIF_Aarhus_120min	1029	1.69256	1029	1029
PBIF_Aarhus_120min	1030	1.6919	1030	1030
PBIF_Aarhus_120min	1031	1.69124	1031	1031
PBIF_Aarhus_120min	1032	1.69058	1032	1032
PBIF_Aarhus_120min	1033	1.68992	1033	1033
PBIF_Aarhus_120min	1034	1.68926	1034	1034
PBIF_Aarhus_120min	1035	1.6886	1035	1035
PBIF_Aarhus_120min	1036	1.68795	1036	1036
PBIF_Aarhus_120min	1037	1.68729	1037	1037
PBIF_Aarhus_120min	1038	1.68664	1038	1038
PBIF_Aarhus_120min	1039	1.68598	1039	1039
PBIF_Aarhus_120min	1040	1.68533	1040	1040
PBIF_Aarhus_120min	1041	1.68467	1041	1041
PBIF_Aarhus_120min	1042	1.68402	1042	1042
PBIF_Aarhus_120min	1043	1.68337	1043	1043
PBIF_Aarhus_120min	1044	1.68272	1044	1044
PBIF_Aarhus_120min	1045	1.68207	1045	1045
PBIF_Aarhus_120min	1046	1.68142	1046	1046
PBIF_Aarhus_120min	1047	1.68077	1047	1047
PBIF_Aarhus_120min	1048	1.68013	1048	1048
PBIF_Aarhus_120min	1049	1.67948	1049	1049
PBIF_Aarhus_120min	1050	1.67883	1050	1050
PBIF_Aarhus_120min	1051	1.67819	1051	1051
PBIF_Aarhus_120min	1052	1.67754	1052	1052
PBIF_Aarhus_120min	1053	1.6769	1053	1053
PBIF_Aarhus_120min	1054	1.67626	1054	1054
PBIF_Aarhus_120min	1055	1.67562	1055	1055
PBIF_Aarhus_120min	1056	1.67497	1056	1056
PBIF_Aarhus_120min	1057	1.67433	1057	1057
PBIF_Aarhus_120min	1058	1.6737	1058	1058
PBIF_Aarhus_120min	1059	1.67306	1059	1059
PBIF_Aarhus_120min	1060	1.67242	1060	1060
PBIF_Aarhus_120min	1061	1.67178	1061	1061
PBIF_Aarhus_120min	1062	1.67114	1062	1062
PBIF_Aarhus_120min	1063	1.67051	1063	1063
PBIF_Aarhus_120min	1064	1.66987	1064	1064
PBIF_Aarhus_120min	1065	1.66924	1065	1065
PBIF_Aarhus_120min	1066	1.66861	1066	1066
PBIF_Aarhus_120min	1067	1.66797	1067	1067
PBIF_Aarhus_120min	1068	1.66734	1068	1068
PBIF_Aarhus_120min	1069	1.66671	1069	1069
PBIF_Aarhus_120min	1070	1.66608	1070	1070
PBIF_Aarhus_120min	1071	1.66545	1071	1071
PBIF_Aarhus_120min	1072	1.66482	1072	1072
PBIF_Aarhus_120min	1073	1.66419	1073	1073
PBIF_Aarhus_120min	1074	1.66357	1074	1074
PBIF_Aarhus_120min	1075	1.66294	1075	1075
PBIF_Aarhus_120min	1076	1.66231	1076	1076
PBIF_Aarhus_120min	1077	1.66169	1077	1077
PBIF_Aarhus_120min	1078	1.66106	1078	1078
PBIF_Aarhus_120min	1079	1.66044	1079	1079
PBIF_Aarhus_120min	1080	1.65982	1080	1080
PBIF_Aarhus_120min	1081	1.65919	1081	1081
PBIF_Aarhus_120min	1082	1.65857	1082	1082
PBIF_Aarhus_120min	1083	1.65795	1083	1083
PBIF_Aarhus_120min	1084	1.65733	1084	1084
PBIF_Aarhus_120min	1085	1.65671	1085	1085
PBIF_Aarhus_120min	1086	1.65609	1086	1086
PBIF_Aarhus_120min	1087	1.65548	1087	1087
PBIF_Aarhus_120min	1088	1.65486	1088	1088
PBIF_Aarhus_120min	1089	1.65424	1089	1089
PBIF_Aarhus_120min	1090	1.65363	1090	1090
PBIF_Aarhus_120min	1091	1.65301	1091	1091
PBIF_Aarhus_120min	1092	1.6524	1092	1092
PBIF_Aarhus_120min	1093	1.65178	1093	1093
PBIF_Aarhus_120min	1094	1.65117	1094	1094
PBIF_Aarhus_120min	1095	1.65056	1095	1095
PBIF_Aarhus_120min	1096	1.64995	1096	1096
PBIF_Aarhus_120min	1097	1.64934	1097	1097
PBIF_Aarhus_120min	1098	1.64873	1098	1098
PBIF_Aarhus_120min	1099	1.64812	1099	1099
PBIF_Aarhus_120min	1100	1.64751	1100	1100
PBIF_Aarhus_120min	1101	1.6469	1101	1101
PBIF_Aarhus_120min	1102	1.64629	1102	1102
PBIF_Aarhus_120min	1103	1.64568	1103	1103
PBIF_Aarhus_120min	1104	1.64508	1104	1104
PBIF_Aarhus_120min	1105	1.64447	1105	1105
PBIF_Aarhus_120min	1106	1.64387	1106	1106
PBIF_Aarhus_120min	1107	1.64327	1107	1107
PBIF_Aarhus_120min	1108	1.64266	1108	1108
PBIF_Aarhus_120min	1109	1.64206	1109	1109
PBIF_Aarhus_120min	1110	1.64146	1110	1110
PBIF_Aarhus_120min	1111	1.64086	1111	1111
PBIF_Aarhus_120min	1112	1.64026	1112	1112
PBIF_Aarhus_120min	1113	1.63966	1113	1113
PBIF_Aarhus_120min	1114	1.63906	1114	1114
PBIF_Aarhus_120min	1115	1.63846	1115	1115
PBIF_Aarhus_120min	1116	1.63786	1116	1116
PBIF_Aarhus_120min	1117	1.63726	1117	1117
PBIF_Aarhus_120min	1118	1.63667	1118	1118
PBIF_Aarhus_120min	1119	1.63607	1119	1119
PBIF_Aarhus_120min	1120	1.63548	1120	1120
PBIF_Aarhus_120min	1121	1.63488	1121	1121
PBIF_Aarhus_120min	1122	1.63429	1122	1122
PBIF_Aarhus_120min	1123	1.6337	1123	1123
PBIF_Aarhus_120min	1124	1.6331	1124	1124
PBIF_Aarhus_120min	1125	1.63251	1125	1125
PBIF_Aarhus_120min	1126	1.63192	1126	1126
PBIF_Aarhus_120min	1127	1.63133	1127	1127
PBIF_Aarhus_120min	1128	1.63074	1128	1128
PBIF_Aarhus_120min	1129	1.63015	1129	1129
PBIF_Aarhus_120min	1130	1.62956	1130	1130
PBIF_Aarhus_120min	1131	1.62897	1131	1131
PBIF_Aarhus_120min	1132	1.62839	1132	1132
PBIF_Aarhus_120min	1133	1.6278	1133	1133
PBIF_Aarhus_120min	1134	1.62721	1134	1134
PBIF_Aarhus_120min	1135	1.62663	1135	1135
PBIF_Aarhus_120min	1136	1.62604	1136	1136
PBIF_Aarhus_120min	1137	1.62546	1137	1137
PBIF_Aarhus_120min	1138	1.62488	1138	1138
PBIF_Aarhus_120min	1139	1.62429	1139	1139
PBIF_Aarhus_120min	1140	1.62371	1140	1140
PBIF_Aarhus_120min	1141	1.62313	1141	1141
PBIF_Aarhus_120min	1142	1.62255	1142	1142
PBIF_Aarhus_120min	1143	1.62197	1143	1143
PBIF_Aarhus_120min	1144	1.62139	1144	1144
PBIF_Aarhus_120min	1145	1.62081	1145	1145
PBIF_Aarhus_120min	1146	1.62023	1146	1146
PBIF_Aarhus_120min	1147	1.61966	1147	1147
PBIF_Aarhus_120min	1148	1.61908	1148	1148
PBIF_Aarhus_120min	1149	1.6185	1149	1149
PBIF_Aarhus_120min	1150	1.61793	1150	1150
PBIF_Aarhus_120min	1151	1.61735	1151	1151
PBIF_Aarhus_120min	1152	1.61678	1152	1152
PBIF_Aarhus_120min	1153	1.6162	1153	1153
PBIF_Aarhus_120min	1154	1.61563	1154	1154
PBIF_Aarhus_120min	1155	1.61506	1155	1155
PBIF_Aarhus_120min	1156	1.61449	1156	1156
PBIF_Aarhus_120min	1157	1.61391	1157	1157
PBIF_Aarhus_120min	1158	1.61334	1158	1158
PBIF_Aarhus_120min	1159	1.61277	1159	1159
PBIF_Aarhus_120min	1160	1.6122	1160	1160
PBIF_Aarhus_120min	1161	1.61163	1161	1161
PBIF_Aarhus_120min	1162	1.61107	1162	1162
PBIF_Aarhus_120min	1163	1.6105	1163	1163
PBIF_Aarhus_120min	1164	1.60993	1164	1164
PBIF_Aarhus_120min	1165	1.60936	1165	1165
PBIF_Aarhus_120min	1166	1.6088	1166	1166
PBIF_Aarhus_120min	1167	1.60823	1167	1167
PBIF_Aarhus_120min	1168	1.60767	1168	1168
PBIF_Aarhus_120min	1169	1.6071	1169	1169
PBIF_Aarhus_120min	1170	1.60654	1170	1170
PBIF_Aarhus_120min	1171	1.60598	1171	1171
PBIF_Aarhus_120min	1172	1.60541	1172	1172
PBIF_Aarhus_120min	1173	1.60485	1173	1173
PBIF_Aarhus_120min	1174	1.60429	1174	1174
PBIF_Aarhus_120min	1175	1.60373	1175	1175
PBIF_Aarhus_120min	1176	1.60317	1176	1176
PBIF_Aarhus_120min	1177	1.60261	1177	1177
PBIF_Aarhus_120min	1178	1.60205	1178	1178
PBIF_Aarhus_120min	1179	1.60149	1179	1179
PBIF_Aarhus_120min	1180	1.60094	1180	1180
PBIF_Aarhus_120min	1181	1.60038	1181	1181
PBIF_Aarhus_120min	1182	1.59982	1182	1182
PBIF_Aarhus_120min	1183	1.59927	1183	1183
PBIF_Aarhus_120min	1184	1.59871	1184	1184
PBIF_Aarhus_120min	1185	1.59816	1185	1185
PBIF_Aarhus_120min	1186	1.5976	1186	1186
PBIF_Aarhus_120min	1187	1.59705	1187	1187
PBIF_Aarhus_120min	1188	1.5965	1188	1188
PBIF_Aarhus_120min	1189	1.59594	1189	1189
PBIF_Aarhus_120min	1190	1.59539	1190	1190
PBIF_Aarhus_120min	1191	1.59484	1191	1191
PBIF_Aarhus_120min	1192	1.59429	1192	1192
PBIF_Aarhus_120min	1193	1.59374	1193	1193
PBIF_Aarhus_120min	1194	1.59319	1194	1194
PBIF_Aarhus_120min	1195	1.59264	1195	1195
PBIF_Aarhus_120min	1196	1.59209	1196	1196
PBIF_Aarhus_120min	1197	1.59155	1197	1197
PBIF_Aarhus_120min	1198	1.591	1198	1198
PBIF_Aarhus_120min	1199	1.59045	1199	1199
PBIF_Aarhus_120min	1200	1.58991	1200	1200
PBIF_Aarhus_120min	1201	1.58936	1201	1201
PBIF_Aarhus_120min	1202	1.58881	1202	1202
PBIF_Aarhus_120min	1203	1.58827	1203	1203
PBIF_Aarhus_120min	1204	1.58773	1204	1204
PBIF_Aarhus_120min	1205	1.58718	1205	1205
PBIF_Aarhus_120min	1206	1.58664	1206	1206
PBIF_Aarhus_120min	1207	1.5861	1207	1207
PBIF_Aarhus_120min	1208	1.58556	1208	1208
PBIF_Aarhus_120min	1209	1.58501	1209	1209
PBIF_Aarhus_120min	1210	1.58447	1210	1210
PBIF_Aarhus_120min	1211	1.58393	1211	1211
PBIF_Aarhus_120min	1212	1.58339	1212	1212
PBIF_Aarhus_120min	1213	1.58286	1213	1213
PBIF_Aarhus_120min	1214	1.58232	1214	1214
PBIF_Aarhus_120min	1215	1.58178	1215	1215
PBIF_Aarhus_120min	1216	1.58124	1216	1216
PBIF_Aarhus_120min	1217	1.58071	1217	1217
PBIF_Aarhus_120min	1218	1.58017	1218	1218
PBIF_Aarhus_120min	1219	1.57963	1219	1219
PBIF_Aarhus_120min	1220	1.5791	1220	1220
PBIF_Aarhus_120min	1221	1.57856	1221	1221
PBIF_Aarhus_120min	1222	1.57803	1222	1222
PBIF_Aarhus_120min	1223	1.5775	1223	1223
PBIF_Aarhus_120min	1224	1.57696	1224	1224
PBIF_Aarhus_120min	1225	1.57643	1225	1225
PBIF_Aarhus_120min	1226	1.5759	1226	1226
PBIF_Aarhus_120min	1227	1.57537	1227	1227
PBIF_Aarhus_120min	1228	1.57484	1228	1228
PBIF_Aarhus_120min	1229	1.5743	1229	1229
PBIF_Aarhus_120min	1230	1.57377	1230	1230
PBIF_Aarhus_120min	1231	1.57325	1231	1231
PBIF_Aarhus_120min	1232	1.57272	1232	1232
PBIF_Aarhus_120min	1233	1.57219	1233	1233
PBIF_Aarhus_120min	1234	1.57166	1234	1234
PBIF_Aarhus_120min	1235	1.57113	1235	1235
PBIF_Aarhus_120min	1236	1.57061	1236	1236
PBIF_Aarhus_120min	1237	1.57008	1237	1237
PBIF_Aarhus_120min	1238	1.56955	1238	1238
PBIF_Aarhus_120min	1239	1.56903	1239	1239
PBIF_Aarhus_120min	1240	1.5685	1240	1240
PBIF_Aarhus_120min	1241	1.56798	1241	1241
PBIF_Aarhus_120min	1242	1.56746	1242	1242
PBIF_Aarhus_120min	1243	1.56693	1243	1243
PBIF_Aarhus_120min	1244	1.56641	1244	1244
PBIF_Aarhus_120min	1245	1.56589	1245	1245
PBIF_Aarhus_120min	1246	1.56537	1246	1246
PBIF_Aarhus_120min	1247	1.56485	1247	1247
PBIF_Aarhus_120min	1248	1.56433	1248	1248
PBIF_Aarhus_120min	1249	1.56381	1249	1249
PBIF_Aarhus_120min	1250	1.56329	1250	1250
PBIF_Aarhus_120min	1251	1.56277	1251	1251
PBIF_Aarhus_120min	1252	1.56225	1252	1252
PBIF_Aarhus_120min	1253	1.56173	1253	1253
PBIF_Aarhus_120min	1254	1.56121	1254	1254
PBIF_Aarhus_120min	1255	1.5607	1255	1255
PBIF_Aarhus_120min	1256	1.56018	1256	1256
PBIF_Aarhus_120min	1257	1.55966	1257	1257
PBIF_Aarhus_120min	1258	1.55915	1258	1258
PBIF_Aarhus_120min	1259	1.55863	1259	1259
PBIF_Aarhus_120min	1260	1.55812	1260	1260
PBIF_Aarhus_120min	1261	1.5576	1261	1261
PBIF_Aarhus_120min	1262	1.55709	1262	1262
PBIF_Aarhus_120min	1263	1.55658	1263	1263
PBIF_Aarhus_120min	1264	1.55606	1264	1264
PBIF_Aarhus_120min	1265	1.55555	1265	1265
PBIF_Aarhus_120min	1266	1.55504	1266	1266
PBIF_Aarhus_120min	1267	1.55453	1267	1267
PBIF_Aarhus_120min	1268	1.55402	1268	1268
PBIF_Aarhus_120min	1269	1.55351	1269	1269
PBIF_Aarhus_120min	1270	1.553	1270	1270
PBIF_Aarhus_120min	1271	1.55249	1271	1271
PBIF_Aarhus_120min	1272	1.55198	1272	1272
PBIF_Aarhus_120min	1273	1.55147	1273	1273
PBIF_Aarhus_120min	1274	1.55097	1274	1274
PBIF_Aarhus_120min	1275	1.55046	1275	1275
PBIF_Aarhus_120min	1276	1.54995	1276	1276
PBIF_Aarhus_120min	1277	1.54945	1277	1277
PBIF_Aarhus_120min	1278	1.54894	1278	1278
PBIF_Aarhus_120min	1279	1.54844	1279	1279
PBIF_Aarhus_120min	1280	1.54793	1280	1280
PBIF_Aarhus_120min	1281	1.54743	1281	1281
PBIF_Aarhus_120min	1282	1.54692	1282	1282
PBIF_Aarhus_120min	1283	1.54642	1283	1283
PBIF_Aarhus_120min	1284	1.54592	1284	1284
PBIF_Aarhus_120min	1285	1.54541	1285	1285
PBIF_Aarhus_120min	1286	1.54491	1286	1286
PBIF_Aarhus_120min	1287	1.54441	1287	1287
PBIF_Aarhus_120min	1288	1.54391	1288	1288
PBIF_Aarhus_120min	1289	1.54341	1289	1289
PBIF_Aarhus_120min	1290	1.54291	1290	1290
PBIF_Aarhus_120min	1291	1.54241	1291	1291
PBIF_Aarhus_120min	1292	1.54191	1292	1292
PBIF_Aarhus_120min	1293	1.54141	1293	1293
PBIF_Aarhus_120min	1294	1.54091	1294	1294
PBIF_Aarhus_120min	1295	1.54042	1295	1295
PBIF_Aarhus_120min	1296	1.53992	1296	1296
PBIF_Aarhus_120min	1297	1.53942	1297	1297
PBIF_Aarhus_120min	1298	1.53892	1298	1298
PBIF_Aarhus_120min	1299	1.53843	1299	1299
PBIF_Aarhus_120min	1300	1.53793	1300	1300
PBIF_Aarhus_120min	1301	1.53744	1301	1301
PBIF_Aarhus_120min	1302	1.53694	1302	1302
PBIF_Aarhus_120min	1303	1.53645	1303	1303
PBIF_Aarhus_120min	1304	1.53596	1304	1304
PBIF_Aarhus_120min	1305	1.53546	1305	1305
PBIF_Aarhus_120min	1306	1.53497	1306	1306
PBIF_Aarhus_120min	1307	1.53448	1307	1307
PBIF_Aarhus_120min	1308	1.53399	1308	1308
PBIF_Aarhus_120min	1309	1.5335	1309	1309
PBIF_Aarhus_120min	1310	1.533	1310	1310
PBIF_Aarhus_120min	1311	1.53251	1311	1311
PBIF_Aarhus_120min	1312	1.53202	1312	1312
PBIF_Aarhus_120min	1313	1.53153	1313	1313
PBIF_Aarhus_120min	1314	1.53105	1314	1314
PBIF_Aarhus_120min	1315	1.53056	1315	1315
PBIF_Aarhus_120min	1316	1.53007	1316	1316
PBIF_Aarhus_120min	1317	1.52958	1317	1317
PBIF_Aarhus_120min	1318	1.52909	1318	1318
PBIF_Aarhus_120min	1319	1.52861	1319	1319
PBIF_Aarhus_120min	1320	1.52812	1320	1320
PBIF_Aarhus_120min	1321	1.52763	1321	1321
PBIF_Aarhus_120min	1322	1.52715	1322	1322
PBIF_Aarhus_120min	1323	1.52666	1323	1323
PBIF_Aarhus_120min	1324	1.52618	1324	1324
PBIF_Aarhus_120min	1325	1.5257	1325	1325
PBIF_Aarhus_120min	1326	1.52521	1326	1326
PBIF_Aarhus_120min	1327	1.52473	1327	1327
PBIF_Aarhus_120min	1328	1.52425	1328	1328
PBIF_Aarhus_120min	1329	1.52376	1329	1329
PBIF_Aarhus_120min	1330	1.52328	1330	1330
PBIF_Aarhus_120min	1331	1.5228	1331	1331
PBIF_Aarhus_120min	1332	1.52232	1332	1332
PBIF_Aarhus_120min	1333	1.52184	1333	1333
PBIF_Aarhus_120min	1334	1.52136	1334	1334
PBIF_Aarhus_120min	1335	1.52088	1335	1335
PBIF_Aarhus_120min	1336	1.5204	1336	1336
PBIF_Aarhus_120min	1337	1.51992	1337	1337
PBIF_Aarhus_120min	1338	1.51944	1338	1338
PBIF_Aarhus_120min	1339	1.51896	1339	1339
PBIF_Aarhus_120min	1340	1.51849	1340	1340
PBIF_Aarhus_120min	1341	1.51801	1341	1341
PBIF_Aarhus_120min	1342	1.51753	1342	1342
PBIF_Aarhus_120min	1343	1.51705	1343	1343
PBIF_Aarhus_120min	1344	1.51658	1344	1344
PBIF_Aarhus_120min	1345	1.5161	1345	1345
PBIF_Aarhus_120min	1346	1.51563	1346	1346
PBIF_Aarhus_120min	1347	1.51515	1347	1347
PBIF_Aarhus_120min	1348	1.51468	1348	1348
PBIF_Aarhus_120min	1349	1.51421	1349	1349
PBIF_Aarhus_120min	1350	1.51373	1350	1350
PBIF_Aarhus_120min	1351	1.51326	1351	1351
PBIF_Aarhus_120min	1352	1.51279	1352	1352
PBIF_Aarhus_120min	1353	1.51231	1353	1353
PBIF_Aarhus_120min	1354	1.51184	1354	1354
PBIF_Aarhus_120min	1355	1.51137	1355	1355
PBIF_Aarhus_120min	1356	1.5109	1356	1356
PBIF_Aarhus_120min	1357	1.51043	1357	1357
PBIF_Aarhus_120min	1358	1.50996	1358	1358
PBIF_Aarhus_120min	1359	1.50949	1359	1359
PBIF_Aarhus_120min	1360	1.50902	1360	1360
PBIF_Aarhus_120min	1361	1.50855	1361	1361
PBIF_Aarhus_120min	1362	1.50808	1362	1362
PBIF_Aarhus_120min	1363	1.50762	1363	1363
PBIF_Aarhus_120min	1364	1.50715	1364	1364
PBIF_Aarhus_120min	1365	1.50668	1365	1365
PBIF_Aarhus_120min	1366	1.50621	1366	1366
PBIF_Aarhus_120min	1367	1.50575	1367	1367
PBIF_Aarhus_120min	1368	1.50528	1368	1368
PBIF_Aarhus_120min	1369	1.50482	1369	1369
PBIF_Aarhus_120min	1370	1.50435	1370	1370
PBIF_Aarhus_120min	1371	1.50389	1371	1371
PBIF_Aarhus_120min	1372	1.50342	1372	1372
PBIF_Aarhus_120min	1373	1.50296	1373	1373
PBIF_Aarhus_120min	1374	1.50249	1374	1374
PBIF_Aarhus_120min	1375	1.50203	1375	1375
PBIF_Aarhus_120min	1376	1.50157	1376	1376
PBIF_Aarhus_120min	1377	1.50111	1377	1377
PBIF_Aarhus_120min	1378	1.50064	1378	1378
PBIF_Aarhus_120min	1379	1.50018	1379	1379
PBIF_Aarhus_120min	1380	1.49972	1380	1380
PBIF_Aarhus_120min	1381	1.49926	1381	1381
PBIF_Aarhus_120min	1382	1.4988	1382	1382
PBIF_Aarhus_120min	1383	1.49834	1383	1383
PBIF_Aarhus_120min	1384	1.49788	1384	1384
PBIF_Aarhus_120min	1385	1.49742	1385	1385
PBIF_Aarhus_120min	1386	1.49696	1386	1386
PBIF_Aarhus_120min	1387	1.4965	1387	1387
PBIF_Aarhus_120min	1388	1.49605	1388	1388
PBIF_Aarhus_120min	1389	1.49559	1389	1389
PBIF_Aarhus_120min	1390	1.49513	1390	1390
PBIF_Aarhus_120min	1391	1.49467	1391	1391
PBIF_Aarhus_120min	1392	1.49422	1392	1392
PBIF_Aarhus_120min	1393	1.49376	1393	1393
PBIF_Aarhus_120min	1394	1.49331	1394	1394
PBIF_Aarhus_120min	1395	1.49285	1395	1395
PBIF_Aarhus_120min	1396	1.4924	1396	1396
PBIF_Aarhus_120min	1397	1.49194	1397	1397
PBIF_Aarhus_120min	1398	1.49149	1398	1398
PBIF_Aarhus_120min	1399	1.49103	1399	1399
PBIF_Aarhus_120min	1400	1.49058	1400	1400
PBIF_Aarhus_120min	1401	1.49013	1401	1401
PBIF_Aarhus_120min	1402	1.48968	1402	1402
PBIF_Aarhus_120min	1403	1.48922	1403	1403
PBIF_Aarhus_120min	1404	1.48877	1404	1404
PBIF_Aarhus_120min	1405	1.48832	1405	1405
PBIF_Aarhus_120min	1406	1.48787	1406	1406
PBIF_Aarhus_120min	1407	1.48742	1407	1407
PBIF_Aarhus_120min	1408	1.48697	1408	1408
PBIF_Aarhus_120min	1409	1.48652	1409	1409
PBIF_Aarhus_120min	1410	1.48607	1410	1410
PBIF_Aarhus_120min	1411	1.48562	1411	1411
PBIF_Aarhus_120min	1412	1.48517	1412	1412
PBIF_Aarhus_120min	1413	1.48472	1413	1413
PBIF_Aarhus_120min	1414	1.48428	1414	1414
PBIF_Aarhus_120min	1415	1.48383	1415	1415
PBIF_Aarhus_120min	1416	1.48338	1416	1416
PBIF_Aarhus_120min	1417	1.48293	1417	1417
PBIF_Aarhus_120min	1418	1.48249	1418	1418
PBIF_Aarhus_120min	1419	1.48204	1419	1419
PBIF_Aarhus_120min	1420	1.4816	1420	1420
PBIF_Aarhus_120min	1421	1.48115	1421	1421
PBIF_Aarhus_120min	1422	1.48071	1422	1422
PBIF_Aarhus_120min	1423	1.48026	1423	1423
PBIF_Aarhus_120min	1424	1.47982	1424	1424
PBIF_Aarhus_120min	1425	1.47937	1425	1425
PBIF_Aarhus_120min	1426	1.47893	1426	1426
PBIF_Aarhus_120min	1427	1.47849	1427	1427
PBIF_Aarhus_120min	1428	1.47804	1428	1428
PBIF_Aarhus_120min	1429	1.4776	1429	1429
PBIF_Aarhus_120min	1430	1.47716	1430	1430
PBIF_Aarhus_120min	1431	1.47672	1431	1431
PBIF_Aarhus_120min	1432	1.47628	1432	1432
PBIF_Aarhus_120min	1433	1.47584	1433	1433
PBIF_Aarhus_120min	1434	1.47539	1434	1434
PBIF_Aarhus_120min	1435	1.47495	1435	1435
PBIF_Aarhus_120min	1436	1.47451	1436	1436
PBIF_Aarhus_120min	1437	1.47408	1437	1437
PBIF_Aarhus_120min	1438	1.47364	1438	1438
PBIF_Aarhus_120min	1439	1.4732	1439	1439
PBIF_Aarhus_120min	1440	1.47276	1440	1440
PBIF_Aarhus_120min	1441	1.47232	1441	1441
PBIF_Aarhus_120min	1442	1.47188	1442	1442
PBIF_Aarhus_120min	1443	1.47145	1443	1443
PBIF_Aarhus_120min	1444	1.47101	1444	1444
PBIF_Aarhus_120min	1445	1.47057	1445	1445
PBIF_Aarhus_120min	1446	1.47014	1446	1446
PBIF_Aarhus_120min	1447	1.4697	1447	1447
PBIF_Aarhus_120min	1448	1.46926	1448	1448
PBIF_Aarhus_120min	1449	1.46883	1449	1449
PBIF_Aarhus_120min	1450	1.46839	1450	1450
PBIF_Aarhus_120min	1451	1.46796	1451	1451
PBIF_Aarhus_120min	1452	1.46753	1452	1452
PBIF_Aarhus_120min	1453	1.46709	1453	1453
PBIF_Aarhus_120min	1454	1.46666	1454	1454
PBIF_Aarhus_120min	1455	1.46623	1455	1455
PBIF_Aarhus_120min	1456	1.46579	1456	1456
PBIF_Aarhus_120min	1457	1.46536	1457	1457
PBIF_Aarhus_120min	1458	1.46493	1458	1458
PBIF_Aarhus_120min	1459	1.4645	1459	1459
PBIF_Aarhus_120min	1460	1.46407	1460	1460
PBIF_Aarhus_120min	1461	1.46364	1461	1461
PBIF_Aarhus_120min	1462	1.4632	1462	1462
PBIF_Aarhus_120min	1463	1.46277	1463	1463
PBIF_Aarhus_120min	1464	1.46235	1464	1464
PBIF_Aarhus_120min	1465	1.46192	1465	1465
PBIF_Aarhus_120min	1466	1.46149	1466	1466
PBIF_Aarhus_120min	1467	1.46106	1467	1467
PBIF_Aarhus_120min	1468	1.46063	1468	1468
PBIF_Aarhus_120min	1469	1.4602	1469	1469
PBIF_Aarhus_120min	1470	1.45977	1470	1470
PBIF_Aarhus_120min	1471	1.45935	1471	1471
PBIF_Aarhus_120min	1472	1.45892	1472	1472
PBIF_Aarhus_120min	1473	1.45849	1473	1473
PBIF_Aarhus_120min	1474	1.45807	1474	1474
PBIF_Aarhus_120min	1475	1.45764	1475	1475
PBIF_Aarhus_120min	1476	1.45721	1476	1476
PBIF_Aarhus_120min	1477	1.45679	1477	1477
PBIF_Aarhus_120min	1478	1.45636	1478	1478
PBIF_Aarhus_120min	1479	1.45594	1479	1479
PBIF_Aarhus_120min	1480	1.45551	1480	1480
PBIF_Aarhus_120min	1481	1.45509	1481	1481
PBIF_Aarhus_120min	1482	1.45467	1482	1482
PBIF_Aarhus_120min	1483	1.45424	1483	1483
PBIF_Aarhus_120min	1484	1.45382	1484	1484
PBIF_Aarhus_120min	1485	1.4534	1485	1485
PBIF_Aarhus_120min	1486	1.45297	1486	1486
PBIF_Aarhus_120min	1487	1.45255	1487	1487
PBIF_Aarhus_120min	1488	1.45213	1488	1488
PBIF_Aarhus_120min	1489	1.45171	1489	1489
PBIF_Aarhus_120min	1490	1.45129	1490	1490
PBIF_Aarhus_120min	1491	1.45087	1491	1491
PBIF_Aarhus_120min	1492	1.45045	1492	1492
PBIF_Aarhus_120min	1493	1.45003	1493	1493
PBIF_Aarhus_120min	1494	1.44961	1494	1494
PBIF_Aarhus_120min	1495	1.44919	1495	1495
PBIF_Aarhus_120min	1496	1.44877	1496	1496
PBIF_Aarhus_120min	1497	1.44835	1497	1497
PBIF_Aarhus_120min	1498	1.44793	1498	1498
PBIF_Aarhus_120min	1499	1.44751	1499	1499
PBIF_Aarhus_120min	1500	1.4471	1500	1500
PBIF_Aarhus_120min	1501	1.44668	1501	1501
PBIF_Aarhus_120min	1502	1.44626	1502	1502
PBIF_Aarhus_120min	1503	1.44585	1503	1503
PBIF_Aarhus_120min	1504	1.44543	1504	1504
PBIF_Aarhus_120min	1505	1.44501	1505	1505
PBIF_Aarhus_120min	1506	1.4446	1506	1506
PBIF_Aarhus_120min	1507	1.44418	1507	1507
PBIF_Aarhus_120min	1508	1.44377	1508	1508
PBIF_Aarhus_120min	1509	1.44335	1509	1509
PBIF_Aarhus_120min	1510	1.44294	1510	1510
PBIF_Aarhus_120min	1511	1.44252	1511	1511
PBIF_Aarhus_120min	1512	1.44211	1512	1512
PBIF_Aarhus_120min	1513	1.4417	1513	1513
PBIF_Aarhus_120min	1514	1.44128	1514	1514
PBIF_Aarhus_120min	1515	1.44087	1515	1515
PBIF_Aarhus_120min	1516	1.44046	1516	1516
PBIF_Aarhus_120min	1517	1.44004	1517	1517
PBIF_Aarhus_120min	1518	1.43963	1518	1518
PBIF_Aarhus_120min	1519	1.43922	1519	1519
PBIF_Aarhus_120min	1520	1.43881	1520	1520
PBIF_Aarhus_120min	1521	1.4384	1521	1521
PBIF_Aarhus_120min	1522	1.43799	1522	1522
PBIF_Aarhus_120min	1523	1.43758	1523	1523
PBIF_Aarhus_120min	1524	1.43717	1524	1524
PBIF_Aarhus_120min	1525	1.43676	1525	1525
PBIF_Aarhus_120min	1526	1.43635	1526	1526
PBIF_Aarhus_120min	1527	1.43594	1527	1527
PBIF_Aarhus_120min	1528	1.43553	1528	1528
PBIF_Aarhus_120min	1529	1.43512	1529	1529
PBIF_Aarhus_120min	1530	1.43472	1530	1530
PBIF_Aarhus_120min	1531	1.43431	1531	1531
PBIF_Aarhus_120min	1532	1.4339	1532	1532
PBIF_Aarhus_120min	1533	1.43349	1533	1533
PBIF_Aarhus_120min	1534	1.43309	1534	1534
PBIF_Aarhus_120min	1535	1.43268	1535	1535
PBIF_Aarhus_120min	1536	1.43227	1536	1536
PBIF_Aarhus_120min	1537	1.43187	1537	1537
PBIF_Aarhus_120min	1538	1.43146	1538	1538
PBIF_Aarhus_120min	1539	1.43106	1539	1539
PBIF_Aarhus_120min	1540	1.43065	1540	1540
PBIF_Aarhus_120min	1541	1.43025	1541	1541
PBIF_Aarhus_120min	1542	1.42984	1542	1542
PBIF_Aarhus_120min	1543	1.42944	1543	1543
PBIF_Aarhus_120min	1544	1.42903	1544	1544
PBIF_Aarhus_120min	1545	1.42863	1545	1545
PBIF_Aarhus_120min	1546	1.42823	1546	1546
PBIF_Aarhus_120min	1547	1.42783	1547	1547
PBIF_Aarhus_120min	1548	1.42742	1548	1548
PBIF_Aarhus_120min	1549	1.42702	1549	1549
PBIF_Aarhus_120min	1550	1.42662	1550	1550
PBIF_Aarhus_120min	1551	1.42622	1551	1551
PBIF_Aarhus_120min	1552	1.42582	1552	1552
PBIF_Aarhus_120min	1553	1.42541	1553	1553
PBIF_Aarhus_120min	1554	1.42501	1554	1554
PBIF_Aarhus_120min	1555	1.42461	1555	1555
PBIF_Aarhus_120min	1556	1.42421	1556	1556
PBIF_Aarhus_120min	1557	1.42381	1557	1557
PBIF_Aarhus_120min	1558	1.42341	1558	1558
PBIF_Aarhus_120min	1559	1.42302	1559	1559
PBIF_Aarhus_120min	1560	1.42262	1560	1560
PBIF_Aarhus_120min	1561	1.42222	1561	1561
PBIF_Aarhus_120min	1562	1.42182	1562	1562
PBIF_Aarhus_120min	1563	1.42142	1563	1563
PBIF_Aarhus_120min	1564	1.42102	1564	1564
PBIF_Aarhus_120min	1565	1.42063	1565	1565
PBIF_Aarhus_120min	1566	1.42023	1566	1566
PBIF_Aarhus_120min	1567	1.41983	1567	1567
PBIF_Aarhus_120min	1568	1.41944	1568	1568
PBIF_Aarhus_120min	1569	1.41904	1569	1569
PBIF_Aarhus_120min	1570	1.41864	1570	1570
PBIF_Aarhus_120min	1571	1.41825	1571	1571
PBIF_Aarhus_120min	1572	1.41785	1572	1572
PBIF_Aarhus_120min	1573	1.41746	1573	1573
PBIF_Aarhus_120min	1574	1.41706	1574	1574
PBIF_Aarhus_120min	1575	1.41667	1575	1575
PBIF_Aarhus_120min	1576	1.41627	1576	1576
PBIF_Aarhus_120min	1577	1.41588	1577	1577
PBIF_Aarhus_120min	1578	1.41549	1578	1578
PBIF_Aarhus_120min	1579	1.41509	1579	1579
PBIF_Aarhus_120min	1580	1.4147	1580	1580
PBIF_Aarhus_120min	1581	1.41431	1581	1581
PBIF_Aarhus_120min	1582	1.41392	1582	1582
PBIF_Aarhus_120min	1583	1.41352	1583	1583
PBIF_Aarhus_120min	1584	1.41313	1584	1584
PBIF_Aarhus_120min	1585	1.41274	1585	1585
PBIF_Aarhus_120min	1586	1.41235	1586	1586
PBIF_Aarhus_120min	1587	1.41196	1587	1587
PBIF_Aarhus_120min	1588	1.41157	1588	1588
PBIF_Aarhus_120min	1589	1.41118	1589	1589
PBIF_Aarhus_120min	1590	1.41079	1590	1590
PBIF_Aarhus_120min	1591	1.4104	1591	1591
PBIF_Aarhus_120min	1592	1.41001	1592	1592
PBIF_Aarhus_120min	1593	1.40962	1593	1593
PBIF_Aarhus_120min	1594	1.40923	1594	1594
PBIF_Aarhus_120min	1595	1.40884	1595	1595
PBIF_Aarhus_120min	1596	1.40845	1596	1596
PBIF_Aarhus_120min	1597	1.40806	1597	1597
PBIF_Aarhus_120min	1598	1.40768	1598	1598
PBIF_Aarhus_120min	1599	1.40729	1599	1599
PBIF_Aarhus_120min	1600	1.4069	1600	1600
PBIF_Aarhus_120min	1601	1.40652	1601	1601
PBIF_Aarhus_120min	1602	1.40613	1602	1602
PBIF_Aarhus_120min	1603	1.40574	1603	1603
PBIF_Aarhus_120min	1604	1.40536	1604	1604
PBIF_Aarhus_120min	1605	1.40497	1605	1605
PBIF_Aarhus_120min	1606	1.40459	1606	1606
PBIF_Aarhus_120min	1607	1.4042	1607	1607
PBIF_Aarhus_120min	1608	1.40382	1608	1608
PBIF_Aarhus_120min	1609	1.40343	1609	1609
PBIF_Aarhus_120min	1610	1.40305	1610	1610
PBIF_Aarhus_120min	1611	1.40266	1611	1611
PBIF_Aarhus_120min	1612	1.40228	1612	1612
PBIF_Aarhus_120min	1613	1.40189	1613	1613
PBIF_Aarhus_120min	1614	1.40151	1614	1614
PBIF_Aarhus_120min	1615	1.40113	1615	1615
PBIF_Aarhus_120min	1616	1.40075	1616	1616
PBIF_Aarhus_120min	1617	1.40036	1617	1617
PBIF_Aarhus_120min	1618	1.39998	1618	1618
PBIF_Aarhus_120min	1619	1.3996	1619	1619
PBIF_Aarhus_120min	1620	1.39922	1620	1620
PBIF_Aarhus_120min	1621	1.39884	1621	1621
PBIF_Aarhus_120min	1622	1.39845	1622	1622
PBIF_Aarhus_120min	1623	1.39807	1623	1623
PBIF_Aarhus_120min	1624	1.39769	1624	1624
PBIF_Aarhus_120min	1625	1.39731	1625	1625
PBIF_Aarhus_120min	1626	1.39693	1626	1626
PBIF_Aarhus_120min	1627	1.39655	1627	1627
PBIF_Aarhus_120min	1628	1.39617	1628	1628
PBIF_Aarhus_120min	1629	1.39579	1629	1629
PBIF_Aarhus_120min	1630	1.39542	1630	1630
PBIF_Aarhus_120min	1631	1.39504	1631	1631
PBIF_Aarhus_120min	1632	1.39466	1632	1632
PBIF_Aarhus_120min	1633	1.39428	1633	1633
PBIF_Aarhus_120min	1634	1.3939	1634	1634
PBIF_Aarhus_120min	1635	1.39353	1635	1635
PBIF_Aarhus_120min	1636	1.39315	1636	1636
PBIF_Aarhus_120min	1637	1.39277	1637	1637
PBIF_Aarhus_120min	1638	1.39239	1638	1638
PBIF_Aarhus_120min	1639	1.39202	1639	1639
PBIF_Aarhus_120min	1640	1.39164	1640	1640
PBIF_Aarhus_120min	1641	1.39127	1641	1641
PBIF_Aarhus_120min	1642	1.39089	1642	1642
PBIF_Aarhus_120min	1643	1.39052	1643	1643
PBIF_Aarhus_120min	1644	1.39014	1644	1644
PBIF_Aarhus_120min	1645	1.38977	1645	1645
PBIF_Aarhus_120min	1646	1.38939	1646	1646
PBIF_Aarhus_120min	1647	1.38902	1647	1647
PBIF_Aarhus_120min	1648	1.38864	1648	1648
PBIF_Aarhus_120min	1649	1.38827	1649	1649
PBIF_Aarhus_120min	1650	1.38789	1650	1650
PBIF_Aarhus_120min	1651	1.38752	1651	1651
PBIF_Aarhus_120min	1652	1.38715	1652	1652
PBIF_Aarhus_120min	1653	1.38678	1653	1653
PBIF_Aarhus_120min	1654	1.3864	1654	1654
PBIF_Aarhus_120min	1655	1.38603	1655	1655
PBIF_Aarhus_120min	1656	1.38566	1656	1656
PBIF_Aarhus_120min	1657	1.38529	1657	1657
PBIF_Aarhus_120min	1658	1.38492	1658	1658
PBIF_Aarhus_120min	1659	1.38454	1659	1659
PBIF_Aarhus_120min	1660	1.38417	1660	1660
PBIF_Aarhus_120min	1661	1.3838	1661	1661
PBIF_Aarhus_120min	1662	1.38343	1662	1662
PBIF_Aarhus_120min	1663	1.38306	1663	1663
PBIF_Aarhus_120min	1664	1.38269	1664	1664
PBIF_Aarhus_120min	1665	1.38232	1665	1665
PBIF_Aarhus_120min	1666	1.38195	1666	1666
PBIF_Aarhus_120min	1667	1.38158	1667	1667
PBIF_Aarhus_120min	1668	1.38122	1668	1668
PBIF_Aarhus_120min	1669	1.38085	1669	1669
PBIF_Aarhus_120min	1670	1.38048	1670	1670
PBIF_Aarhus_120min	1671	1.38011	1671	1671
PBIF_Aarhus_120min	1672	1.37974	1672	1672
PBIF_Aarhus_120min	1673	1.37938	1673	1673
PBIF_Aarhus_120min	1674	1.37901	1674	1674
PBIF_Aarhus_120min	1675	1.37864	1675	1675
PBIF_Aarhus_120min	1676	1.37827	1676	1676
PBIF_Aarhus_120min	1677	1.37791	1677	1677
PBIF_Aarhus_120min	1678	1.37754	1678	1678
PBIF_Aarhus_120min	1679	1.37718	1679	1679
PBIF_Aarhus_120min	1680	1.37681	1680	1680
PBIF_Aarhus_120min	1681	1.37645	1681	1681
PBIF_Aarhus_120min	1682	1.37608	1682	1682
PBIF_Aarhus_120min	1683	1.37571	1683	1683
PBIF_Aarhus_120min	1684	1.37535	1684	1684
PBIF_Aarhus_120min	1685	1.37499	1685	1685
PBIF_Aarhus_120min	1686	1.37462	1686	1686
PBIF_Aarhus_120min	1687	1.37426	1687	1687
PBIF_Aarhus_120min	1688	1.37389	1688	1688
PBIF_Aarhus_120min	1689	1.37353	1689	1689
PBIF_Aarhus_120min	1690	1.37317	1690	1690
PBIF_Aarhus_120min	1691	1.3728	1691	1691
PBIF_Aarhus_120min	1692	1.37244	1692	1692
PBIF_Aarhus_120min	1693	1.37208	1693	1693
PBIF_Aarhus_120min	1694	1.37172	1694	1694
PBIF_Aarhus_120min	1695	1.37135	1695	1695
PBIF_Aarhus_120min	1696	1.37099	1696	1696
PBIF_Aarhus_120min	1697	1.37063	1697	1697
PBIF_Aarhus_120min	1698	1.37027	1698	1698
PBIF_Aarhus_120min	1699	1.36991	1699	1699
PBIF_Aarhus_120min	1700	1.36955	1700	1700
PBIF_Aarhus_120min	1701	1.36919	1701	1701
PBIF_Aarhus_120min	1702	1.36883	1702	1702
PBIF_Aarhus_120min	1703	1.36847	1703	1703
PBIF_Aarhus_120min	1704	1.36811	1704	1704
PBIF_Aarhus_120min	1705	1.36775	1705	1705
PBIF_Aarhus_120min	1706	1.36739	1706	1706
PBIF_Aarhus_120min	1707	1.36703	1707	1707
PBIF_Aarhus_120min	1708	1.36667	1708	1708
PBIF_Aarhus_120min	1709	1.36631	1709	1709
PBIF_Aarhus_120min	1710	1.36595	1710	1710
PBIF_Aarhus_120min	1711	1.3656	1711	1711
PBIF_Aarhus_120min	1712	1.36524	1712	1712
PBIF_Aarhus_120min	1713	1.36488	1713	1713
PBIF_Aarhus_120min	1714	1.36452	1714	1714
PBIF_Aarhus_120min	1715	1.36417	1715	1715
PBIF_Aarhus_120min	1716	1.36381	1716	1716
PBIF_Aarhus_120min	1717	1.36345	1717	1717
PBIF_Aarhus_120min	1718	1.3631	1718	1718
PBIF_Aarhus_120min	1719	1.36274	1719	1719
PBIF_Aarhus_120min	1720	1.36239	1720	1720
PBIF_Aarhus_120min	1721	1.36203	1721	1721
PBIF_Aarhus_120min	1722	1.36167	1722	1722
PBIF_Aarhus_120min	1723	1.36132	1723	1723
PBIF_Aarhus_120min	1724	1.36096	1724	1724
PBIF_Aarhus_120min	1725	1.36061	1725	1725
PBIF_Aarhus_120min	1726	1.36026	1726	1726
PBIF_Aarhus_120min	1727	1.3599	1727	1727
PBIF_Aarhus_120min	1728	1.35955	1728	1728
PBIF_Aarhus_120min	1729	1.35919	1729	1729
PBIF_Aarhus_120min	1730	1.35884	1730	1730
PBIF_Aarhus_120min	1731	1.35849	1731	1731
PBIF_Aarhus_120min	1732	1.35813	1732	1732
PBIF_Aarhus_120min	1733	1.35778	1733	1733
PBIF_Aarhus_120min	1734	1.35743	1734	1734
PBIF_Aarhus_120min	1735	1.35708	1735	1735
PBIF_Aarhus_120min	1736	1.35672	1736	1736
PBIF_Aarhus_120min	1737	1.35637	1737	1737
PBIF_Aarhus_120min	1738	1.35602	1738	1738
PBIF_Aarhus_120min	1739	1.35567	1739	1739
PBIF_Aarhus_120min	1740	1.35532	1740	1740
PBIF_Aarhus_120min	1741	1.35497	1741	1741
PBIF_Aarhus_120min	1742	1.35462	1742	1742
PBIF_Aarhus_120min	1743	1.35427	1743	1743
PBIF_Aarhus_120min	1744	1.35392	1744	1744
PBIF_Aarhus_120min	1745	1.35357	1745	1745
PBIF_Aarhus_120min	1746	1.35322	1746	1746
PBIF_Aarhus_120min	1747	1.35287	1747	1747
PBIF_Aarhus_120min	1748	1.35252	1748	1748
PBIF_Aarhus_120min	1749	1.35217	1749	1749
PBIF_Aarhus_120min	1750	1.35182	1750	1750
PBIF_Aarhus_120min	1751	1.35147	1751	1751
PBIF_Aarhus_120min	1752	1.35112	1752	1752
PBIF_Aarhus_120min	1753	1.35078	1753	1753
PBIF_Aarhus_120min	1754	1.35043	1754	1754
PBIF_Aarhus_120min	1755	1.35008	1755	1755
PBIF_Aarhus_120min	1756	1.34973	1756	1756
PBIF_Aarhus_120min	1757	1.34939	1757	1757
PBIF_Aarhus_120min	1758	1.34904	1758	1758
PBIF_Aarhus_120min	1759	1.34869	1759	1759
PBIF_Aarhus_120min	1760	1.34835	1760	1760
PBIF_Aarhus_120min	1761	1.348	1761	1761
PBIF_Aarhus_120min	1762	1.34765	1762	1762
PBIF_Aarhus_120min	1763	1.34731	1763	1763
PBIF_Aarhus_120min	1764	1.34696	1764	1764
PBIF_Aarhus_120min	1765	1.34662	1765	1765
PBIF_Aarhus_120min	1766	1.34627	1766	1766
PBIF_Aarhus_120min	1767	1.34593	1767	1767
PBIF_Aarhus_120min	1768	1.34558	1768	1768
PBIF_Aarhus_120min	1769	1.34524	1769	1769
PBIF_Aarhus_120min	1770	1.34489	1770	1770
PBIF_Aarhus_120min	1771	1.34455	1771	1771
PBIF_Aarhus_120min	1772	1.34421	1772	1772
PBIF_Aarhus_120min	1773	1.34386	1773	1773
PBIF_Aarhus_120min	1774	1.34352	1774	1774
PBIF_Aarhus_120min	1775	1.34318	1775	1775
PBIF_Aarhus_120min	1776	1.34283	1776	1776
PBIF_Aarhus_120min	1777	1.34249	1777	1777
PBIF_Aarhus_120min	1778	1.34215	1778	1778
PBIF_Aarhus_120min	1779	1.34181	1779	1779
PBIF_Aarhus_120min	1780	1.34146	1780	1780
PBIF_Aarhus_120min	1781	1.34112	1781	1781
PBIF_Aarhus_120min	1782	1.34078	1782	1782
PBIF_Aarhus_120min	1783	1.34044	1783	1783
PBIF_Aarhus_120min	1784	1.3401	1784	1784
PBIF_Aarhus_120min	1785	1.33976	1785	1785
PBIF_Aarhus_120min	1786	1.33942	1786	1786
PBIF_Aarhus_120min	1787	1.33908	1787	1787
PBIF_Aarhus_120min	1788	1.33874	1788	1788
PBIF_Aarhus_120min	1789	1.3384	1789	1789
PBIF_Aarhus_120min	1790	1.33806	1790	1790
PBIF_Aarhus_120min	1791	1.33772	1791	1791
PBIF_Aarhus_120min	1792	1.33738	1792	1792
PBIF_Aarhus_120min	1793	1.33704	1793	1793
PBIF_Aarhus_120min	1794	1.3367	1794	1794
PBIF_Aarhus_120min	1795	1.33636	1795	1795
PBIF_Aarhus_120min	1796	1.33602	1796	1796
PBIF_Aarhus_120min	1797	1.33569	1797	1797
PBIF_Aarhus_120min	1798	1.33535	1798	1798
PBIF_Aarhus_120min	1799	1.33501	1799	1799
PBIF_Aarhus_120min	1800	1.33467	1800	1800
PBIF_Aarhus_120min	1801	1.33434	1801	1801
PBIF_Aarhus_120min	1802	1.334	1802	1802
PBIF_Aarhus_120min	1803	1.33366	1803	1803
PBIF_Aarhus_120min	1804	1.33333	1804	1804
PBIF_Aarhus_120min	1805	1.33299	1805	1805
PBIF_Aarhus_120min	1806	1.33265	1806	1806
PBIF_Aarhus_120min	1807	1.33232	1807	1807
PBIF_Aarhus_120min	1808	1.33198	1808	1808
PBIF_Aarhus_120min	1809	1.33165	1809	1809
PBIF_Aarhus_120min	1810	1.33131	1810	1810
PBIF_Aarhus_120min	1811	1.33098	1811	1811
PBIF_Aarhus_120min	1812	1.33064	1812	1812
PBIF_Aarhus_120min	1813	1.33031	1813	1813
PBIF_Aarhus_120min	1814	1.32997	1814	1814
PBIF_Aarhus_120min	1815	1.32964	1815	1815
PBIF_Aarhus_120min	1816	1.3293	1816	1816
PBIF_Aarhus_120min	1817	1.32897	1817	1817
PBIF_Aarhus_120min	1818	1.32864	1818	1818
PBIF_Aarhus_120min	1819	1.3283	1819	1819
PBIF_Aarhus_120min	1820	1.32797	1820	1820
PBIF_Aarhus_120min	1821	1.32764	1821	1821
PBIF_Aarhus_120min	1822	1.3273	1822	1822
PBIF_Aarhus_120min	1823	1.32697	1823	1823
PBIF_Aarhus_120min	1824	1.32664	1824	1824
PBIF_Aarhus_120min	1825	1.32631	1825	1825
PBIF_Aarhus_120min	1826	1.32597	1826	1826
PBIF_Aarhus_120min	1827	1.32564	1827	1827
PBIF_Aarhus_120min	1828	1.32531	1828	1828
PBIF_Aarhus_120min	1829	1.32498	1829	1829
PBIF_Aarhus_120min	1830	1.32465	1830	1830
PBIF_Aarhus_120min	1831	1.32432	1831	1831
PBIF_Aarhus_120min	1832	1.32399	1832	1832
PBIF_Aarhus_120min	1833	1.32366	1833	1833
PBIF_Aarhus_120min	1834	1.32333	1834	1834
PBIF_Aarhus_120min	1835	1.323	1835	1835
PBIF_Aarhus_120min	1836	1.32267	1836	1836
PBIF_Aarhus_120min	1837	1.32234	1837	1837
PBIF_Aarhus_120min	1838	1.32201	1838	1838
PBIF_Aarhus_120min	1839	1.32168	1839	1839
PBIF_Aarhus_120min	1840	1.32135	1840	1840
PBIF_Aarhus_120min	1841	1.32102	1841	1841
PBIF_Aarhus_120min	1842	1.32069	1842	1842
PBIF_Aarhus_120min	1843	1.32036	1843	1843
PBIF_Aarhus_120min	1844	1.32004	1844	1844
PBIF_Aarhus_120min	1845	1.31971	1845	1845
PBIF_Aarhus_120min	1846	1.31938	1846	1846
PBIF_Aarhus_120min	1847	1.31905	1847	1847
PBIF_Aarhus_120min	1848	1.31873	1848	1848
PBIF_Aarhus_120min	1849	1.3184	1849	1849
PBIF_Aarhus_120min	1850	1.31807	1850	1850
PBIF_Aarhus_120min	1851	1.31774	1851	1851
PBIF_Aarhus_120min	1852	1.31742	1852	1852
PBIF_Aarhus_120min	1853	1.31709	1853	1853
PBIF_Aarhus_120min	1854	1.31677	1854	1854
PBIF_Aarhus_120min	1855	1.31644	1855	1855
PBIF_Aarhus_120min	1856	1.31611	1856	1856
PBIF_Aarhus_120min	1857	1.31579	1857	1857
PBIF_Aarhus_120min	1858	1.31546	1858	1858
PBIF_Aarhus_120min	1859	1.31514	1859	1859
PBIF_Aarhus_120min	1860	1.31481	1860	1860
PBIF_Aarhus_120min	1861	1.31449	1861	1861
PBIF_Aarhus_120min	1862	1.31416	1862	1862
PBIF_Aarhus_120min	1863	1.31384	1863	1863
PBIF_Aarhus_120min	1864	1.31352	1864	1864
PBIF_Aarhus_120min	1865	1.31319	1865	1865
PBIF_Aarhus_120min	1866	1.31287	1866	1866
PBIF_Aarhus_120min	1867	1.31255	1867	1867
PBIF_Aarhus_120min	1868	1.31222	1868	1868
PBIF_Aarhus_120min	1869	1.3119	1869	1869
PBIF_Aarhus_120min	1870	1.31158	1870	1870
PBIF_Aarhus_120min	1871	1.31125	1871	1871
PBIF_Aarhus_120min	1872	1.31093	1872	1872
PBIF_Aarhus_120min	1873	1.31061	1873	1873
PBIF_Aarhus_120min	1874	1.31029	1874	1874
PBIF_Aarhus_120min	1875	1.30997	1875	1875
PBIF_Aarhus_120min	1876	1.30964	1876	1876
PBIF_Aarhus_120min	1877	1.30932	1877	1877
PBIF_Aarhus_120min	1878	1.309	1878	1878
PBIF_Aarhus_120min	1879	1.30868	1879	1879
PBIF_Aarhus_120min	1880	1.30836	1880	1880
PBIF_Aarhus_120min	1881	1.30804	1881	1881
PBIF_Aarhus_120min	1882	1.30772	1882	1882
PBIF_Aarhus_120min	1883	1.3074	1883	1883
PBIF_Aarhus_120min	1884	1.30708	1884	1884
PBIF_Aarhus_120min	1885	1.30676	1885	1885
PBIF_Aarhus_120min	1886	1.30644	1886	1886
PBIF_Aarhus_120min	1887	1.30612	1887	1887
PBIF_Aarhus_120min	1888	1.3058	1888	1888
PBIF_Aarhus_120min	1889	1.30548	1889	1889
PBIF_Aarhus_120min	1890	1.30516	1890	1890
PBIF_Aarhus_120min	1891	1.30484	1891	1891
PBIF_Aarhus_120min	1892	1.30452	1892	1892
PBIF_Aarhus_120min	1893	1.30421	1893	1893
PBIF_Aarhus_120min	1894	1.30389	1894	1894
PBIF_Aarhus_120min	1895	1.30357	1895	1895
PBIF_Aarhus_120min	1896	1.30325	1896	1896
PBIF_Aarhus_120min	1897	1.30293	1897	1897
PBIF_Aarhus_120min	1898	1.30262	1898	1898
PBIF_Aarhus_120min	1899	1.3023	1899	1899
PBIF_Aarhus_120min	1900	1.30198	1900	1900
PBIF_Aarhus_120min	1901	1.30167	1901	1901
PBIF_Aarhus_120min	1902	1.30135	1902	1902
PBIF_Aarhus_120min	1903	1.30103	1903	1903
PBIF_Aarhus_120min	1904	1.30072	1904	1904
PBIF_Aarhus_120min	1905	1.3004	1905	1905
PBIF_Aarhus_120min	1906	1.30009	1906	1906
PBIF_Aarhus_120min	1907	1.29977	1907	1907
PBIF_Aarhus_120min	1908	1.29946	1908	1908
PBIF_Aarhus_120min	1909	1.29914	1909	1909
PBIF_Aarhus_120min	1910	1.29883	1910	1910
PBIF_Aarhus_120min	1911	1.29851	1911	1911
PBIF_Aarhus_120min	1912	1.2982	1912	1912
PBIF_Aarhus_120min	1913	1.29788	1913	1913
PBIF_Aarhus_120min	1914	1.29757	1914	1914
PBIF_Aarhus_120min	1915	1.29725	1915	1915
PBIF_Aarhus_120min	1916	1.29694	1916	1916
PBIF_Aarhus_120min	1917	1.29663	1917	1917
PBIF_Aarhus_120min	1918	1.29631	1918	1918
PBIF_Aarhus_120min	1919	1.296	1919	1919
PBIF_Aarhus_120min	1920	1.29569	1920	1920
PBIF_Aarhus_120min	1921	1.29537	1921	1921
PBIF_Aarhus_120min	1922	1.29506	1922	1922
PBIF_Aarhus_120min	1923	1.29475	1923	1923
PBIF_Aarhus_120min	1924	1.29444	1924	1924
PBIF_Aarhus_120min	1925	1.29412	1925	1925
PBIF_Aarhus_120min	1926	1.29381	1926	1926
PBIF_Aarhus_120min	1927	1.2935	1927	1927
PBIF_Aarhus_120min	1928	1.29319	1928	1928
PBIF_Aarhus_120min	1929	1.29288	1929	1929
PBIF_Aarhus_120min	1930	1.29257	1930	1930
PBIF_Aarhus_120min	1931	1.29225	1931	1931
PBIF_Aarhus_120min	1932	1.29194	1932	1932
PBIF_Aarhus_120min	1933	1.29163	1933	1933
PBIF_Aarhus_120min	1934	1.29132	1934	1934
PBIF_Aarhus_120min	1935	1.29101	1935	1935
PBIF_Aarhus_120min	1936	1.2907	1936	1936
PBIF_Aarhus_120min	1937	1.29039	1937	1937
PBIF_Aarhus_120min	1938	1.29008	1938	1938
PBIF_Aarhus_120min	1939	1.28977	1939	1939
PBIF_Aarhus_120min	1940	1.28946	1940	1940
PBIF_Aarhus_120min	1941	1.28915	1941	1941
PBIF_Aarhus_120min	1942	1.28885	1942	1942
PBIF_Aarhus_120min	1943	1.28854	1943	1943
PBIF_Aarhus_120min	1944	1.28823	1944	1944
PBIF_Aarhus_120min	1945	1.28792	1945	1945
PBIF_Aarhus_120min	1946	1.28761	1946	1946
PBIF_Aarhus_120min	1947	1.2873	1947	1947
PBIF_Aarhus_120min	1948	1.287	1948	1948
PBIF_Aarhus_120min	1949	1.28669	1949	1949
PBIF_Aarhus_120min	1950	1.28638	1950	1950
PBIF_Aarhus_120min	1951	1.28607	1951	1951
PBIF_Aarhus_120min	1952	1.28577	1952	1952
PBIF_Aarhus_120min	1953	1.28546	1953	1953
PBIF_Aarhus_120min	1954	1.28515	1954	1954
PBIF_Aarhus_120min	1955	1.28485	1955	1955
PBIF_Aarhus_120min	1956	1.28454	1956	1956
PBIF_Aarhus_120min	1957	1.28423	1957	1957
PBIF_Aarhus_120min	1958	1.28393	1958	1958
PBIF_Aarhus_120min	1959	1.28362	1959	1959
PBIF_Aarhus_120min	1960	1.28332	1960	1960
PBIF_Aarhus_120min	1961	1.28301	1961	1961
PBIF_Aarhus_120min	1962	1.2827	1962	1962
PBIF_Aarhus_120min	1963	1.2824	1963	1963
PBIF_Aarhus_120min	1964	1.28209	1964	1964
PBIF_Aarhus_120min	1965	1.28179	1965	1965
PBIF_Aarhus_120min	1966	1.28149	1966	1966
PBIF_Aarhus_120min	1967	1.28118	1967	1967
PBIF_Aarhus_120min	1968	1.28088	1968	1968
PBIF_Aarhus_120min	1969	1.28057	1969	1969
PBIF_Aarhus_120min	1970	1.28027	1970	1970
PBIF_Aarhus_120min	1971	1.27997	1971	1971
PBIF_Aarhus_120min	1972	1.27966	1972	1972
PBIF_Aarhus_120min	1973	1.27936	1973	1973
PBIF_Aarhus_120min	1974	1.27906	1974	1974
PBIF_Aarhus_120min	1975	1.27875	1975	1975
PBIF_Aarhus_120min	1976	1.27845	1976	1976
PBIF_Aarhus_120min	1977	1.27815	1977	1977
PBIF_Aarhus_120min	1978	1.27784	1978	1978
PBIF_Aarhus_120min	1979	1.27754	1979	1979
PBIF_Aarhus_120min	1980	1.27724	1980	1980
PBIF_Aarhus_120min	1981	1.27694	1981	1981
PBIF_Aarhus_120min	1982	1.27664	1982	1982
PBIF_Aarhus_120min	1983	1.27634	1983	1983
PBIF_Aarhus_120min	1984	1.27603	1984	1984
PBIF_Aarhus_120min	1985	1.27573	1985	1985
PBIF_Aarhus_120min	1986	1.27543	1986	1986
PBIF_Aarhus_120min	1987	1.27513	1987	1987
PBIF_Aarhus_120min	1988	1.27483	1988	1988
PBIF_Aarhus_120min	1989	1.27453	1989	1989
PBIF_Aarhus_120min	1990	1.27423	1990	1990
PBIF_Aarhus_120min	1991	1.27393	1991	1991
PBIF_Aarhus_120min	1992	1.27363	1992	1992
PBIF_Aarhus_120min	1993	1.27333	1993	1993
PBIF_Aarhus_120min	1994	1.27303	1994	1994
PBIF_Aarhus_120min	1995	1.27273	1995	1995
PBIF_Aarhus_120min	1996	1.27243	1996	1996
[truncated: 5,204 more rows]
